# Supplementary material for: ﻿A revision of the genus Miccolamia Bates from China (Coleoptera, Cerambycidae, Lamiinae, Desmiphorini)
Source: Zookeys. 2025 Dec 11;1264:1–35. doi: 10.3897/zookeys.1264.171283 (PMC12715514; doi:10.3897/zookeys.1264.171283)
Supplement: XML Treatment for Miccolamia savioi [file zookeys.1264.171283-treatment2.xml]

<!DOCTYPE tp:taxon-treatment
  PUBLIC "-//TaxonX//DTD Taxonomic Treatment Publishing DTD v0 20100105//EN" "tax-treatment-NSO.dtd">
<tp:taxon-treatment xmlns:tp="http://www.plazi.org/taxpub"><tp:treatment-meta><kwd-group><label>Taxon classification</label><kwd>
              <named-content content-type="kingdom">Animalia</named-content>
            </kwd><kwd>
              <named-content content-type="order">Coleoptera</named-content>
            </kwd><kwd>
              <named-content content-type="family">Cerambycidae</named-content>
            </kwd></kwd-group><mixed-citation publication-type="journal"><person-group><name><surname>Bi</surname><given-names>Wen-Xuan</given-names></name><name><surname>Chen</surname><given-names>Chang-Chin</given-names></name><name><surname>Lin</surname><given-names>Mei-Ying</given-names></name></person-group><article-title>﻿A revision of the genus <italic><tp:taxon-name><tp:taxon-name-part taxon-name-part-type="genus" reg="Miccolamia">Miccolamia</tp:taxon-name-part></tp:taxon-name></italic> Bates from China (<tp:taxon-name><tp:taxon-name-part taxon-name-part-type="order">Coleoptera</tp:taxon-name-part></tp:taxon-name>, <tp:taxon-name><tp:taxon-name-part taxon-name-part-type="family">Cerambycidae</tp:taxon-name-part></tp:taxon-name>, <tp:taxon-name><tp:taxon-name-part taxon-name-part-type="subfamily">Lamiinae</tp:taxon-name-part></tp:taxon-name>, <tp:taxon-name><tp:taxon-name-part taxon-name-part-type="tribe">Desmiphorini</tp:taxon-name-part></tp:taxon-name>)</article-title><source>Zookeys</source><day>11</day><month>12</month><year>2025</year><volume>1264</volume><fpage>1</fpage><lpage>35</lpage><pub-id pub-id-type="doi">10.3897/zookeys.1264.171283</pub-id></mixed-citation></tp:treatment-meta><tp:nomenclature><label>﻿</label><tp:taxon-name><object-id xmlns:xlink="http://www.w3.org/1999/xlink" content-type="arpha" xlink:type="simple">75E6C948-D837-51D6-AF74-8931EBFF131F</object-id>
            <tp:taxon-name-part taxon-name-part-type="genus" reg="Miccolamia">Miccolamia</tp:taxon-name-part>
            <tp:taxon-name-part taxon-name-part-type="species" reg="savioi">savioi</tp:taxon-name-part>
          </tp:taxon-name><tp:taxon-authority>Gressitt, 1940</tp:taxon-authority><xref ref-type="fig" rid="F1">Figs 1</xref><xref ref-type="fig" rid="F1">, 2</xref><xref ref-type="fig" rid="F4">, 27</xref><xref ref-type="fig" rid="F4">, 41</xref><xref ref-type="fig" rid="F5">, 44</xref><xref ref-type="fig" rid="F6">, 52</xref><xref ref-type="fig" rid="F6">, 59</xref><xref ref-type="fig" rid="F7">, 61–66</xref><xref ref-type="fig" rid="F2">, Map 1 Chinese common name: 江苏小沟胫天牛</xref><tp:nomenclature-citation-list><tp:nomenclature-citation><tp:taxon-name>
                <tp:taxon-name-part taxon-name-part-type="genus" reg="Miccolamia">Miccolamia</tp:taxon-name-part> <tp:taxon-name-part taxon-name-part-type="species" reg="savioi">savioi</tp:taxon-name-part></tp:taxon-name><comment>Gressitt, 1940: 192, pl. V. fig. 2. Type locality: Zi-ka-wei (= Xujiahui), Shanghai.</comment></tp:nomenclature-citation><tp:nomenclature-citation><tp:taxon-name>
                <tp:taxon-name-part taxon-name-part-type="genus" reg="Miccolamia">Miccolamia</tp:taxon-name-part> <tp:taxon-name-part taxon-name-part-type="species" reg="savioi">savioi</tp:taxon-name-part></tp:taxon-name><comment>: <xref ref-type="bibr" rid="B8">Gressitt 1951</xref>: 533, 534; <xref ref-type="bibr" rid="B3">Breuning 1963</xref>: 490; <xref ref-type="bibr" rid="B14">Hua 2002</xref>: 216.</comment></tp:nomenclature-citation><tp:nomenclature-citation><tp:taxon-name>
                <tp:taxon-name-part taxon-name-part-type="genus" reg="Miccolamia">Miccolamia</tp:taxon-name-part> (<tp:taxon-name-part taxon-name-part-type="subgenus" reg="Miccolamia">Miccolamia</tp:taxon-name-part>) <tp:taxon-name-part taxon-name-part-type="species" reg="savioi">savioi</tp:taxon-name-part></tp:taxon-name><comment>: <xref ref-type="bibr" rid="B4">Breuning 1975</xref>: 52, 53; <xref ref-type="bibr" rid="B17">Lin 2015</xref>: 170, figs p. 171; <xref ref-type="bibr" rid="B20">Löbl and Smetana 2010</xref>: 224; <xref ref-type="bibr" rid="B18">Lin and Yang 2019</xref>: 261; <xref ref-type="bibr" rid="B5">Danilevsky 2020</xref>: 315.</comment></tp:nomenclature-citation><tp:nomenclature-citation><tp:taxon-name>
                <tp:taxon-name-part taxon-name-part-type="genus" reg="Miccolamia">Miccolamia</tp:taxon-name-part> (<tp:taxon-name-part taxon-name-part-type="subgenus" reg="Miccolamia">Miccolamia</tp:taxon-name-part>) <tp:taxon-name-part taxon-name-part-type="species" reg="bicristata">bicristata</tp:taxon-name-part></tp:taxon-name><comment>Pesarini &amp; Sabbadini, 1997: 96, 115, pl. III, fig. 4. Type locality: Huashan, Shaanxi. syn. nov.</comment></tp:nomenclature-citation></tp:nomenclature-citation-list></tp:nomenclature><tp:treatment-sec sec-type="type material" id="SECID0ERHAG"><title>Type material examined.</title><p><bold><italic>Holotype</italic></bold> (Fig. <xref ref-type="fig" rid="F5">44</xref>), • female, “KIANG SU / <italic>Zi</italic>-<italic>Ka</italic>-<italic>Wei</italic> / <italic>8.VI.22</italic> / Musée Heude”, “Zi-ka-wei / 8.6.22”, “A. SAVIO, coll.”, “<italic>g. 53</italic> / <italic>unique</italic>” [green label], “HOLOTYPE / MICCOLAMIA / SAVIOI / J.L. Gressitt” [red label] (<named-content xmlns:xlink="http://www.w3.org/1999/xlink" content-type="dwc:institutional_code" xlink:title="Institute of Zoology, Chinese Academy of Sciences, Beijing, China" xlink:href="http://grbio.org/institution/institute-zoology-chinese-academy-sciences" xlink:type="simple">IZCAS</named-content>).</p></tp:treatment-sec><tp:treatment-sec sec-type="material" id="SECID0ELJAG"><title>Additional material examined.</title><p><bold>Shanghai</bold>: • 1 male, Songjiang Dist., Tianmashan, 10 m, 2012.VI.14, leg. Wen-Xuan Bi (<abbrev xmlns:xlink="http://www.w3.org/1999/xlink" content-type="institution" xlink:title="Collection of Wen-Xuan Bi, Shanghai, China" id="ABBRID0ETJAG" xlink:type="simple">CBWX</abbrev>); • 1 male, ditto except 2013.VI.16, leg. Xiao-Bin Song (<abbrev xmlns:xlink="http://www.w3.org/1999/xlink" content-type="institution" xlink:title="Collection of Wen-Xuan Bi, Shanghai, China" id="ABBRID0EYJAG" xlink:type="simple">CBWX</abbrev>); • 1 female, ditto except 2025.VI.6, leg. Wen-Xuan Bi (<abbrev xmlns:xlink="http://www.w3.org/1999/xlink" content-type="institution" xlink:title="Collection of Wen-Xuan Bi, Shanghai, China" id="ABBRID0E4JAG" xlink:type="simple">CBWX</abbrev>); • 1 male, Humin Rd., Dianpuhe Bridge, 2014.IV.22 em. V.2, leg. Wen-Xuan Bi (<abbrev xmlns:xlink="http://www.w3.org/1999/xlink" content-type="institution" xlink:title="Collection of Wen-Xuan Bi, Shanghai, China" id="ABBRID0ECKAG" xlink:type="simple">CBWX</abbrev>); • 29 males, 14 females, ditto except 2014.V.14 (<abbrev xmlns:xlink="http://www.w3.org/1999/xlink" content-type="institution" xlink:title="Collection of Wen-Xuan Bi, Shanghai, China" id="ABBRID0EHKAG" xlink:type="simple">CBWX</abbrev>); • 1 male, 1 female, ditto except (<abbrev xmlns:xlink="http://www.w3.org/1999/xlink" content-type="institution" xlink:title="Collection of Carolus Holzschuh, Villach, Austria" id="ABBRID0EMKAG" xlink:type="simple">CCH</abbrev>); • 1 male, 1 female, ditto except (<named-content xmlns:xlink="http://www.w3.org/1999/xlink" content-type="dwc:institutional_code" xlink:title="Institute of Zoology, Chinese Academy of Sciences, Beijing, China" xlink:href="http://grbio.org/institution/institute-zoology-chinese-academy-sciences" xlink:type="simple">IZCAS</named-content>); • 27 males, 30 females, ditto except 2014.V.15, leg. X.-B. Song &amp; W.-X. Bi (<abbrev xmlns:xlink="http://www.w3.org/1999/xlink" content-type="institution" xlink:title="Collection of Wen-Xuan Bi, Shanghai, China" id="ABBRID0EWKAG" xlink:type="simple">CBWX</abbrev>); • 17 males, 17 females, ditto except 2014.V.19, leg. Xiao-Bin Song (<abbrev xmlns:xlink="http://www.w3.org/1999/xlink" content-type="institution" xlink:title="Collection of Wen-Xuan Bi, Shanghai, China" id="ABBRID0E2KAG" xlink:type="simple">CBWX</abbrev>); • 10 males, 17 females, ditto except 2014.V.20, leg. Wen-Xuan Bi (<abbrev xmlns:xlink="http://www.w3.org/1999/xlink" content-type="institution" xlink:title="Collection of Wen-Xuan Bi, Shanghai, China" id="ABBRID0EALAG" xlink:type="simple">CBWX</abbrev>); • 28 males, 45 females, ditto except 2015.V.14 (<abbrev xmlns:xlink="http://www.w3.org/1999/xlink" content-type="institution" xlink:title="Collection of Wen-Xuan Bi, Shanghai, China" id="ABBRID0EFLAG" xlink:type="simple">CBWX</abbrev> &amp; <named-content xmlns:xlink="http://www.w3.org/1999/xlink" content-type="dwc:institutional_code" xlink:title="Ehime University Museum, Matsuyama, Japan" xlink:href="http://grbio.org/institution/ehime-university-0" xlink:type="simple">EUMJ</named-content>); • 4 males, 4 females, ditto except 2015.V.20, leg. W.-X. Bi &amp; N. Ohbayashi (<abbrev xmlns:xlink="http://www.w3.org/1999/xlink" content-type="institution" xlink:title="Collection of Wen-Xuan Bi, Shanghai, China" id="ABBRID0EPLAG" xlink:type="simple">CBWX</abbrev> &amp; <named-content xmlns:xlink="http://www.w3.org/1999/xlink" content-type="dwc:institutional_code" xlink:title="Ehime University Museum, Matsuyama, Japan" xlink:href="http://grbio.org/institution/ehime-university-0" xlink:type="simple">EUMJ</named-content>); • 16 males, 25 females, ditto except 2015.V.28, leg. Wen-Xuan Bi (<abbrev xmlns:xlink="http://www.w3.org/1999/xlink" content-type="institution" xlink:title="Collection of Wen-Xuan Bi, Shanghai, China" id="ABBRID0EZLAG" xlink:type="simple">CBWX</abbrev>); • 1 male, 1 female, ditto except (<abbrev xmlns:xlink="http://www.w3.org/1999/xlink" content-type="institution" xlink:title="Shanghai Entomological Museum, Chinese Academy of Sciences, Shanghai, China" id="ABBRID0E5LAG" xlink:type="simple">SHEM</abbrev>); • 1 female, ditto except 2016.III.18 em. IV.30 (<abbrev xmlns:xlink="http://www.w3.org/1999/xlink" content-type="institution" xlink:title="Collection of Wen-Xuan Bi, Shanghai, China" id="ABBRID0EDMAG" xlink:type="simple">CBWX</abbrev>); • 1 male, ditto except 2017.IV.24 em. V.13 (<abbrev xmlns:xlink="http://www.w3.org/1999/xlink" content-type="institution" xlink:title="Collection of Wen-Xuan Bi, Shanghai, China" id="ABBRID0EIMAG" xlink:type="simple">CBWX</abbrev>); • 14 males, 12 females, ditto except 2017.V.13 (<abbrev xmlns:xlink="http://www.w3.org/1999/xlink" content-type="institution" xlink:title="Collection of Wen-Xuan Bi, Shanghai, China" id="ABBRID0ENMAG" xlink:type="simple">CBWX</abbrev>); • 1 female, ditto except 2020.V.7 (<abbrev xmlns:xlink="http://www.w3.org/1999/xlink" content-type="institution" xlink:title="Collection of Wen-Xuan Bi, Shanghai, China" id="ABBRID0ESMAG" xlink:type="simple">CBWX</abbrev>); • 1 male, Humin Rd., Dingan Rd., 2014.V.15, leg. Xiao-Bin Song (<abbrev xmlns:xlink="http://www.w3.org/1999/xlink" content-type="institution" xlink:title="Collection of Wen-Xuan Bi, Shanghai, China" id="ABBRID0EXMAG" xlink:type="simple">CBWX</abbrev>); • 2 males, 3 females, Jiading Dist., Liudao, 2016.VI.22–23, leg. Wen-Xuan Bi (<abbrev xmlns:xlink="http://www.w3.org/1999/xlink" content-type="institution" xlink:title="Collection of Wen-Xuan Bi, Shanghai, China" id="ABBRID0E3MAG" xlink:type="simple">CBWX</abbrev>); • 4 males, 5 females, ditto except 2025.V.30–31 (<abbrev xmlns:xlink="http://www.w3.org/1999/xlink" content-type="institution" xlink:title="Collection of Wen-Xuan Bi, Shanghai, China" id="ABBRID0EBNAG" xlink:type="simple">CBWX</abbrev>); • 1 male, 2 females, Minhang Dist., Xinzhuang, 2022.VI.17, leg. Wen-Xuan Bi (<abbrev xmlns:xlink="http://www.w3.org/1999/xlink" content-type="institution" xlink:title="Collection of Wen-Xuan Bi, Shanghai, China" id="ABBRID0EGNAG" xlink:type="simple">CBWX</abbrev>); • 2 males, 2 females, ditto except 2025.V.12 (<abbrev xmlns:xlink="http://www.w3.org/1999/xlink" content-type="institution" xlink:title="Collection of Wen-Xuan Bi, Shanghai, China" id="ABBRID0ELNAG" xlink:type="simple">CBWX</abbrev>); • 1 female, ditto except em. VI.16 (<abbrev xmlns:xlink="http://www.w3.org/1999/xlink" content-type="institution" xlink:title="Collection of Wen-Xuan Bi, Shanghai, China" id="ABBRID0EQNAG" xlink:type="simple">CBWX</abbrev>); • 2 males, 2 females, ditto except Minhang Dist., Zhujiatang, 2025.VI.5 (<abbrev xmlns:xlink="http://www.w3.org/1999/xlink" content-type="institution" xlink:title="Collection of Wen-Xuan Bi, Shanghai, China" id="ABBRID0EVNAG" xlink:type="simple">CBWX</abbrev>); • 2 females, ditto except Minhang Dist., Xingzhu Rd., 2025.VI.27 (<abbrev xmlns:xlink="http://www.w3.org/1999/xlink" content-type="institution" xlink:title="Collection of Wen-Xuan Bi, Shanghai, China" id="ABBRID0E1NAG" xlink:type="simple">CBWX</abbrev>); • 1 female, ditto except 2025.VII.20 (<abbrev xmlns:xlink="http://www.w3.org/1999/xlink" content-type="institution" xlink:title="Collection of Wen-Xuan Bi, Shanghai, China" id="ABBRID0E6NAG" xlink:type="simple">CBWX</abbrev>); • 1 male, ditto except Minhang Dist., Jinmei Rd., 2025.VII.2 (<abbrev xmlns:xlink="http://www.w3.org/1999/xlink" content-type="institution" xlink:title="Collection of Wen-Xuan Bi, Shanghai, China" id="ABBRID0EEOAG" xlink:type="simple">CBWX</abbrev>); • 1 male, 1 female, Pudong Dist., 2017.VI.10, leg. Hai Ma (<abbrev xmlns:xlink="http://www.w3.org/1999/xlink" content-type="institution" xlink:title="Collection of Wen-Xuan Bi, Shanghai, China" id="ABBRID0EJOAG" xlink:type="simple">CBWX</abbrev>); • 1 female, ditto except Pudong Dist., Gaoqiaozhen, 2019.VI.24 (<abbrev xmlns:xlink="http://www.w3.org/1999/xlink" content-type="institution" xlink:title="Collection of Wen-Xuan Bi, Shanghai, China" id="ABBRID0EOOAG" xlink:type="simple">CBWX</abbrev>); • 1 male, ditto except Cangfangcun, 2020.V.13 (<abbrev xmlns:xlink="http://www.w3.org/1999/xlink" content-type="institution" xlink:title="Collection of Wen-Xuan Bi, Shanghai, China" id="ABBRID0ETOAG" xlink:type="simple">CBWX</abbrev>); • 2 females, Baoshan Dist., 2019.V.25 (<abbrev xmlns:xlink="http://www.w3.org/1999/xlink" content-type="institution" xlink:title="Collection of Wen-Xuan Bi, Shanghai, China" id="ABBRID0EYOAG" xlink:type="simple">CBWX</abbrev>); • 1 female, ditto except Baoshan Dist., Wusongkou, 2020.VI.11 (<abbrev xmlns:xlink="http://www.w3.org/1999/xlink" content-type="institution" xlink:title="Collection of Wen-Xuan Bi, Shanghai, China" id="ABBRID0E4OAG" xlink:type="simple">CBWX</abbrev>); • 1 male, 1 female, ditto except Shuichan Rd., 2020.VI.8 (<abbrev xmlns:xlink="http://www.w3.org/1999/xlink" content-type="institution" xlink:title="Collection of Wen-Xuan Bi, Shanghai, China" id="ABBRID0ECPAG" xlink:type="simple">CBWX</abbrev>). <bold>Henan</bold>: • 1 male, 2 females, Xinyang, Shihe Dist., Xianshancun, 100 m, 2025.V.16, leg. Wen-Xuan Bi (<abbrev xmlns:xlink="http://www.w3.org/1999/xlink" content-type="institution" xlink:title="Collection of Wen-Xuan Bi, Shanghai, China" id="ABBRID0EJPAG" xlink:type="simple">CBWX</abbrev>); • 2 males, 1 female, ditto except Shihe Dist., Tangjiawan, 130 m, 2025.V.17 (<abbrev xmlns:xlink="http://www.w3.org/1999/xlink" content-type="institution" xlink:title="Collection of Wen-Xuan Bi, Shanghai, China" id="ABBRID0EOPAG" xlink:type="simple">CBWX</abbrev>). <bold>Anhui</bold>: • 2 males, 3 females, Chizhou, Meicunzhen, Likengcun, 50 m, 2023.V.8, leg. Wen-Xuan Bi (<abbrev xmlns:xlink="http://www.w3.org/1999/xlink" content-type="institution" xlink:title="Collection of Wen-Xuan Bi, Shanghai, China" id="ABBRID0EVPAG" xlink:type="simple">CBWX</abbrev>). <bold>Jiangsu</bold>: • 1 male, 1 female, Nanjing, Jiangxinzhou, 2012.VI.11, leg. Guo-Dong Li (<abbrev xmlns:xlink="http://www.w3.org/1999/xlink" content-type="institution" xlink:title="Collection of Wen-Xuan Bi, Shanghai, China" id="ABBRID0E3PAG" xlink:type="simple">CBWX</abbrev>). <bold>Zhejiang</bold>: • 1 female, Xitianmushan, 550 m, 2016.VI.2, leg. Wen-Xuan Bi (<abbrev xmlns:xlink="http://www.w3.org/1999/xlink" content-type="institution" xlink:title="Collection of Wen-Xuan Bi, Shanghai, China" id="ABBRID0EDQAG" xlink:type="simple">CBWX</abbrev>); • 3 females, ditto except Xitianmushan, Xiguan, 520 m, 2016.VI.13 (<abbrev xmlns:xlink="http://www.w3.org/1999/xlink" content-type="institution" xlink:title="Collection of Wen-Xuan Bi, Shanghai, China" id="ABBRID0EIQAG" xlink:type="simple">CBWX</abbrev>); • 1 male, 1 female, Shengzhou, Simingcun, 60 m, 2023.V.15, leg. Jin-Teng Zhao (<abbrev xmlns:xlink="http://www.w3.org/1999/xlink" content-type="institution" xlink:title="Collection of Chang-Chin Chen, Tianjin, China" id="ABBRID0ENQAG" xlink:type="simple">CCCC</abbrev>); • 4 males, 8 females, Shaoxing, Huangzezhen, 30 m, 2023.V.17, leg. Wen-Xuan Bi (<abbrev xmlns:xlink="http://www.w3.org/1999/xlink" content-type="institution" xlink:title="Collection of Wen-Xuan Bi, Shanghai, China" id="ABBRID0ESQAG" xlink:type="simple">CBWX</abbrev>); • 1 male, 1 female, ditto except 40 m, 2023.V.17, leg. Jin-Teng Zhao (<abbrev xmlns:xlink="http://www.w3.org/1999/xlink" content-type="institution" xlink:title="Collection of Chang-Chin Chen, Tianjin, China" id="ABBRID0EXQAG" xlink:type="simple">CCCC</abbrev>). <bold>Hubei</bold>: • 1 male, Yichang, Houhe, 1,350 m, 2020.V.15, leg. Wen-Xuan Bi (<abbrev xmlns:xlink="http://www.w3.org/1999/xlink" content-type="institution" xlink:title="Collection of Wen-Xuan Bi, Shanghai, China" id="ABBRID0E5QAG" xlink:type="simple">CBWX</abbrev>); • 5 males, 1 female, Fangxian, Yulingou, 1,120 m, 2020.V.30, leg. Wen-Xuan Bi (<abbrev xmlns:xlink="http://www.w3.org/1999/xlink" content-type="institution" xlink:title="Collection of Wen-Xuan Bi, Shanghai, China" id="ABBRID0EDRAG" xlink:type="simple">CBWX</abbrev>). <bold>Shaanxi</bold>: • 11 males, 7 females, Huayin, Huashan, 450–550 m, 2014.V.26, leg. Wen-Xuan Bi (<abbrev xmlns:xlink="http://www.w3.org/1999/xlink" content-type="institution" xlink:title="Collection of Wen-Xuan Bi, Shanghai, China" id="ABBRID0EKRAG" xlink:type="simple">CBWX</abbrev>); • 1 male, 1 female, ditto except (<abbrev xmlns:xlink="http://www.w3.org/1999/xlink" content-type="institution" xlink:title="Collection of Carolus Holzschuh, Villach, Austria" id="ABBRID0EPRAG" xlink:type="simple">CCH</abbrev>); • 1 male, 1 female, ditto except (<named-content xmlns:xlink="http://www.w3.org/1999/xlink" content-type="dwc:institutional_code" xlink:title="Institute of Zoology, Chinese Academy of Sciences, Beijing, China" xlink:href="http://grbio.org/institution/institute-zoology-chinese-academy-sciences" xlink:type="simple">IZCAS</named-content>); • 1 male, 2 females, ditto except 680 m, 2014.V.27 (<abbrev xmlns:xlink="http://www.w3.org/1999/xlink" content-type="institution" xlink:title="Collection of Wen-Xuan Bi, Shanghai, China" id="ABBRID0EZRAG" xlink:type="simple">CBWX</abbrev>); • 8 males, 4 females, ditto except 450 m, 2014.V.29, (<abbrev xmlns:xlink="http://www.w3.org/1999/xlink" content-type="institution" xlink:title="Collection of Wen-Xuan Bi, Shanghai, China" id="ABBRID0E5RAG" xlink:type="simple">CBWX</abbrev>); • 1 male, 1 female, Meixian, Tangyuzhen, Fengshan, 700–760 m, 2020.VI.3, leg. Wen-Xuan Bi (<abbrev xmlns:xlink="http://www.w3.org/1999/xlink" content-type="institution" xlink:title="Collection of Wen-Xuan Bi, Shanghai, China" id="ABBRID0EDSAG" xlink:type="simple">CBWX</abbrev>). <bold>Shandong</bold>: • 1 female, Qingdao, Laoshan, 1982.VII.8, leg. Quan-Liang Wang (<named-content xmlns:xlink="http://www.w3.org/1999/xlink" content-type="dwc:institutional_code" xlink:title="Institute of Zoology, Chinese Academy of Sciences, Beijing, China" xlink:href="http://grbio.org/institution/institute-zoology-chinese-academy-sciences" xlink:type="simple">IZCAS</named-content>).</p><fig id="F1" position="float" orientation="portrait"><object-id xmlns:xlink="http://www.w3.org/1999/xlink" content-type="doi" xlink:type="simple">10.3897/zookeys.1264.171283.figures1-12</object-id><object-id xmlns:xlink="http://www.w3.org/1999/xlink" content-type="arpha" xlink:type="simple">8CCC0493-AECF-5D8B-BC5B-420179699B6A</object-id><label>Figures 1–12.</label><caption><p>Habitus of <italic><tp:taxon-name><tp:taxon-name-part taxon-name-part-type="genus" reg="Miccolamia">Miccolamia</tp:taxon-name-part></tp:taxon-name></italic> spp. 1, 2. <italic><tp:taxon-name><tp:taxon-name-part taxon-name-part-type="genus" reg="Miccolamia">M.</tp:taxon-name-part> <tp:taxon-name-part taxon-name-part-type="species" reg="savioi">savioi</tp:taxon-name-part></tp:taxon-name></italic> Gressitt, 1940 from Shanghai; 3, 4. <italic><tp:taxon-name><tp:taxon-name-part taxon-name-part-type="genus" reg="Miccolamia">M.</tp:taxon-name-part> <tp:taxon-name-part taxon-name-part-type="species" reg="mystica">mystica</tp:taxon-name-part></tp:taxon-name></italic> sp. nov. from Hubei (3 holotype, 4 paratype); 5, 6. <italic><tp:taxon-name><tp:taxon-name-part taxon-name-part-type="genus" reg="Miccolamia">M.</tp:taxon-name-part> <tp:taxon-name-part taxon-name-part-type="species" reg="minuta">minuta</tp:taxon-name-part></tp:taxon-name></italic> sp. nov. from Zhejiang (5 holotype, 6 paratype); 7. <italic><tp:taxon-name><tp:taxon-name-part taxon-name-part-type="genus" reg="Miccolamia">M.</tp:taxon-name-part> <tp:taxon-name-part taxon-name-part-type="species" reg="yanziae">yanziae</tp:taxon-name-part></tp:taxon-name></italic> sp. nov. from Xizang (holotype); 8. <italic><tp:taxon-name><tp:taxon-name-part taxon-name-part-type="genus" reg="Miccolamia">M.</tp:taxon-name-part> <tp:taxon-name-part taxon-name-part-type="species" reg="holzschuhi">holzschuhi</tp:taxon-name-part></tp:taxon-name></italic> sp. nov. from Yunnan; 9, 10. <italic><tp:taxon-name><tp:taxon-name-part taxon-name-part-type="genus" reg="Miccolamia">M.</tp:taxon-name-part> <tp:taxon-name-part taxon-name-part-type="species" reg="tonsilis">tonsilis</tp:taxon-name-part></tp:taxon-name></italic> Holzschuh, 2010; 11, 12. <italic><tp:taxon-name><tp:taxon-name-part taxon-name-part-type="genus" reg="Miccolamia">M.</tp:taxon-name-part> <tp:taxon-name-part taxon-name-part-type="species" reg="coenosa">coenosa</tp:taxon-name-part></tp:taxon-name></italic> Holzschuh, 2010; 1, 3, 5, 7, 8, 9, 11. Male; 2, 4, 6, 10, 12. Female. Not to scale.</p></caption><graphic xmlns:xlink="http://www.w3.org/1999/xlink" xlink:href="zookeys-1264-001_article-171283__-g001.jpg" position="float" orientation="portrait" xlink:type="simple" id="oo_1490496.jpg"><uri content-type="original_file" xlink:type="simple">https://binary.pensoft.net/fig/1490496</uri></graphic></fig><fig id="F2" position="float" orientation="portrait"><object-id xmlns:xlink="http://www.w3.org/1999/xlink" content-type="doi" xlink:type="simple">10.3897/zookeys.1264.171283.map1</object-id><object-id xmlns:xlink="http://www.w3.org/1999/xlink" content-type="arpha" xlink:type="simple">C9511A28-9503-53F5-9253-9D218E746A11</object-id><label>Map 1.</label><caption><p>Distribution of the species of <italic><tp:taxon-name><tp:taxon-name-part taxon-name-part-type="genus" reg="Miccolamia">Miccolamia</tp:taxon-name-part></tp:taxon-name></italic> from China.</p></caption><graphic xmlns:xlink="http://www.w3.org/1999/xlink" xlink:href="zookeys-1264-001_article-171283__-g002.jpg" position="float" orientation="portrait" xlink:type="simple" id="oo_1490497.jpg"><uri content-type="original_file" xlink:type="simple">https://binary.pensoft.net/fig/1490497</uri></graphic></fig></tp:treatment-sec><tp:treatment-sec sec-type="material" id="SECID0EEWAG"><title>Other material.</title><p>• 7 later-instar larvae, 2 pupae, China, Shanghai, Humin Rd., Dianpuhe Bridge, 2015.III.21 &amp; 29, leg. Wen-Xuan Bi (<abbrev xmlns:xlink="http://www.w3.org/1999/xlink" content-type="institution" xlink:title="Collection of Wen-Xuan Bi, Shanghai, China" id="ABBRID0EKWAG" xlink:type="simple">CBWX</abbrev>); • 1 later-instar larva, ditto (collection of Petr Švácha); • 14 later-instar larvae, ditto except 2016.III.18 (<abbrev xmlns:xlink="http://www.w3.org/1999/xlink" content-type="institution" xlink:title="Collection of Wen-Xuan Bi, Shanghai, China" id="ABBRID0EPWAG" xlink:type="simple">CBWX</abbrev>).</p></tp:treatment-sec><tp:treatment-sec sec-type="description" id="SECID0EUWAG"><title>Description.</title><p><bold>Male</bold> (Fig. <xref ref-type="fig" rid="F1">1</xref>). <abbrev xmlns:xlink="http://www.w3.org/1999/xlink" xlink:title="body length, length from front of head to elytral apices" id="ABBRID0EAXAG" xlink:type="simple">BL</abbrev> = 3.07–4.50, <abbrev xmlns:xlink="http://www.w3.org/1999/xlink" xlink:title="body width" id="ABBRID0EEXAG" xlink:type="simple">BW</abbrev> = 0.95–1.41 mm. Body shiny, body and appendages usually mostly reddish brown (or testaceous), head, middle portion of pronotum, scape, apical one or two antennomeres, femora and tibiae occasionally brownish; elytra typically uniformly reddish brown in basal 2/5 (rarely darkening posteriorly), remaining portion blackish; ventral surface with metaventrite brownish, abdominal ventrites dark brown to blackish. Head and appendages provided with very sparse whitish to yellowish hairs, relatively denser on frons, scape and legs, finer on apical seven antennomeres; antennomeres III-XI additionally bearing short dark brown setae throughout; pronotum with dense whitish hairs on extreme base, forming narrow transverse stripe, of which the median hairs are directed toward scutellum; scutellum covered with whitish hairs, becoming denser posteriorly; each elytron with whitish hairs forming dense transverse band occupying posterior quarter of the light-colored integument but not reaching the suture, supplemented by similar sparse hairs along basal 1/3 of suture and shorter ones near apex; ventral surface clothed with sparse yellowish hairs, denser on lateral mesoventrite, posterolateral metaventrite and posterior metanepisternum.</p><p>Head slightly wider than pronotal anterior margin, shallowly concave between antennal tubercles; frons sparsely and finely punctate. Eyes moderately emarginated, upper and lower eye lobes connected by two rows of ommatidia; lower eye lobe 1.6 × as long as wide, 1.4 × as long as gena. Antennae moderately stout, <abbrev xmlns:xlink="http://www.w3.org/1999/xlink" xlink:title="antennal length" id="ABBRID0EKXAG" xlink:type="simple">AL</abbrev>/<abbrev xmlns:xlink="http://www.w3.org/1999/xlink" xlink:title="body length, length from front of head to elytral apices" id="ABBRID0EOXAG" xlink:type="simple">BL</abbrev> = 1.0–1.1; scape moderately clavate, finely punctate and sculptured; antennomere III 1.1 × as long as IV, 1.4 × as long as scape, 1.6 × as long as antennomere V.</p><p>Pronotum subequal in length and width across lateral tubercles, ~1.4 × as long as basal width, constricted at basal 1/5 by a deep groove; lateral tubercles situated slightly behind midlength, moderately developed, with acute apices; disk smooth, strongly convex in lateral view (Fig. <xref ref-type="fig" rid="F4">27</xref>), very sparsely and shallowly punctate.</p><p>Elytra elongate, <abbrev xmlns:xlink="http://www.w3.org/1999/xlink" xlink:title="elytra length along suture" id="ABBRID0E1XAG" xlink:type="simple">EL</abbrev>/<abbrev xmlns:xlink="http://www.w3.org/1999/xlink" xlink:title="maximum elytral width" id="ABBRID0E5XAG" xlink:type="simple">EW</abbrev> = 2.0–2.1, <abbrev xmlns:xlink="http://www.w3.org/1999/xlink" xlink:title="elytra length along suture" id="ABBRID0ECYAG" xlink:type="simple">EL</abbrev>/<abbrev xmlns:xlink="http://www.w3.org/1999/xlink" xlink:title="pronotum length along midline" id="ABBRID0EGYAG" xlink:type="simple">PL</abbrev> = 2.4–2.7, gently constricted behind obtusely angulate humeri, slightly dilated at apical 2/3, then convergent toward conjointly rounded apices; moderately convex at apical 2/3 in lateral view (Fig. <xref ref-type="fig" rid="F4">27</xref>). Each elytron provided with one large subbasal tubercle tufted with intermixed dense short and sparse long setae at tip; disk sparsely and deeply punctate; punctures gradually becoming shallower posteriorly, not forming rows (at least on basal 2/3). Ventral surface sparsely and finely punctate; abdominal ventrites finely sculptured. Legs moderately long and thick; metatibiae slightly exceeding elytral apices; tarsal claws appendiculate (Fig. <xref ref-type="fig" rid="F4">41</xref>).</p><p><bold><italic>Male terminalia</italic>.</bold> Tergite VIII (Fig. <xref ref-type="fig" rid="F6">52a</xref>) slightly wider than long, broadly rounded apically with short fine marginal setae. Tegmen (Fig. <xref ref-type="fig" rid="F6">52b</xref>) with lateral lobe subparallel-sided, apices subacute bearing three or four long setae and few short fine setae. Median lobe (Fig. <xref ref-type="fig" rid="F6">52c</xref>) moderately curved in lateral view; apex subacute. Endophallus in everted condition (Fig. <xref ref-type="fig" rid="F6">59</xref>) S-shaped, with <abbrev xmlns:xlink="http://www.w3.org/1999/xlink" xlink:title="basal phallomere" id="ABBRID0EJZAG" xlink:type="simple">BPH</abbrev>, <abbrev xmlns:xlink="http://www.w3.org/1999/xlink" xlink:title="median phallomere" id="ABBRID0ENZAG" xlink:type="simple">MPH</abbrev> and <abbrev xmlns:xlink="http://www.w3.org/1999/xlink" xlink:title="apical phallomere" id="ABBRID0ERZAG" xlink:type="simple">APH</abbrev> well defined; <abbrev xmlns:xlink="http://www.w3.org/1999/xlink" xlink:title="crescent-shaped sclerites" id="ABBRID0EVZAG" xlink:type="simple">cs</abbrev> present; <abbrev xmlns:xlink="http://www.w3.org/1999/xlink" xlink:title="basal phallomere" id="ABBRID0EZZAG" xlink:type="simple">BPH</abbrev> moderately swollen dorsally at midlength and ventrally at apical 1/3; <abbrev xmlns:xlink="http://www.w3.org/1999/xlink" xlink:title="median phallomere" id="ABBRID0E4ZAG" xlink:type="simple">MPH</abbrev> 3 × longer than <abbrev xmlns:xlink="http://www.w3.org/1999/xlink" xlink:title="apical phallomere" id="ABBRID0EB1AG" xlink:type="simple">APH</abbrev>, constricted at extreme base, then moderately swollen forming a ventral projection pointing backwards, provided with a small sclerotized tubercle at anterior edge of the basal constriction, strongly curved dorsally near apical 1/3, with spacing a pair of small dorsal tubercles before the incurvation; <abbrev xmlns:xlink="http://www.w3.org/1999/xlink" xlink:title="apical phallomere" id="ABBRID0EF1AG" xlink:type="simple">APH</abbrev> short (possibly incompletely inflated); ejaculatory duct single; gonopore situated at apex of <abbrev xmlns:xlink="http://www.w3.org/1999/xlink" xlink:title="apical phallomere" id="ABBRID0EJ1AG" xlink:type="simple">APH</abbrev>.</p><p><bold>Female</bold> (Fig. <xref ref-type="fig" rid="F1">2</xref>). <abbrev xmlns:xlink="http://www.w3.org/1999/xlink" xlink:title="body length, length from front of head to elytral apices" id="ABBRID0EV1AG" xlink:type="simple">BL</abbrev> = 2.93–4.83 mm, <abbrev xmlns:xlink="http://www.w3.org/1999/xlink" xlink:title="body width" id="ABBRID0EZ1AG" xlink:type="simple">BW</abbrev> = 0.99–1.52 mm. Almost identical to male in general appearance. Appendages relatively shorter. <abbrev xmlns:xlink="http://www.w3.org/1999/xlink" xlink:title="antennal length" id="ABBRID0E41AG" xlink:type="simple">AL</abbrev>/<abbrev xmlns:xlink="http://www.w3.org/1999/xlink" xlink:title="body length, length from front of head to elytral apices" id="ABBRID0EB2AG" xlink:type="simple">BL</abbrev> = 1.0, <abbrev xmlns:xlink="http://www.w3.org/1999/xlink" xlink:title="elytra length along suture" id="ABBRID0EF2AG" xlink:type="simple">EL</abbrev>/<abbrev xmlns:xlink="http://www.w3.org/1999/xlink" xlink:title="maximum elytral width" id="ABBRID0EJ2AG" xlink:type="simple">EW</abbrev> = 1.9–2.1.</p></tp:treatment-sec><tp:treatment-sec sec-type="remarks" id="SECID0EN2AG"><title>Remarks.</title><p>This species was described by <xref ref-type="bibr" rid="B6">Gressitt (1940)</xref> based on a single female from Shanghai, representing the first record of the genus from China. <xref ref-type="bibr" rid="B22">Pesarini and Sabbadini (1997)</xref> subsequently described <italic><tp:taxon-name><tp:taxon-name-part taxon-name-part-type="genus" reg="Miccolamia">M.</tp:taxon-name-part> <tp:taxon-name-part taxon-name-part-type="species" reg="bicristata">bicristata</tp:taxon-name-part></tp:taxon-name></italic> based on two female specimens collected at Huashan, Shaanxi, and distinguished it from <italic><tp:taxon-name><tp:taxon-name-part taxon-name-part-type="genus" reg="Miccolamia">M.</tp:taxon-name-part> <tp:taxon-name-part taxon-name-part-type="species" reg="savioi">savioi</tp:taxon-name-part></tp:taxon-name></italic> by its “highly raised” (vs “much smaller, rounded at the tip and moderately raised”) elytral subbasal tubercles. However, they did not examine the type material or any voucher specimens of <italic><tp:taxon-name><tp:taxon-name-part taxon-name-part-type="genus" reg="Miccolamia">M.</tp:taxon-name-part> <tp:taxon-name-part taxon-name-part-type="species" reg="savioi">savioi</tp:taxon-name-part></tp:taxon-name></italic>. Comprehensive comparison of both original descriptions, examination of the <italic><tp:taxon-name><tp:taxon-name-part taxon-name-part-type="genus" reg="Miccolamia">M.</tp:taxon-name-part> <tp:taxon-name-part taxon-name-part-type="species" reg="savioi">savioi</tp:taxon-name-part></tp:taxon-name></italic> holotype, and analysis of extensive topotypic material from both species reveal no diagnostically significant morphological differences. Consequently, <italic><tp:taxon-name><tp:taxon-name-part taxon-name-part-type="genus" reg="Miccolamia">M.</tp:taxon-name-part> <tp:taxon-name-part taxon-name-part-type="species" reg="bicristata">bicristata</tp:taxon-name-part></tp:taxon-name></italic> Pesarini &amp; Sabbadini, 1997 is proposed as a junior synonym of <italic><tp:taxon-name><tp:taxon-name-part taxon-name-part-type="genus" reg="Miccolamia">M.</tp:taxon-name-part> <tp:taxon-name-part taxon-name-part-type="species" reg="savioi">savioi</tp:taxon-name-part></tp:taxon-name></italic> Gressitt, 1940.</p><p>This species typically exhibits reddish-brown integument on the head, pronotum, and appendages, although specimens from Hubei and Zhejiang occasionally show darker brown coloration of these structures. These differences are minor and can be attributed to intraspecific variation.</p></tp:treatment-sec><tp:treatment-sec sec-type="distribution" id="SECID0E54AG"><title>Distribution</title><p><bold>(Map <xref ref-type="fig" rid="F2">1</xref>).</bold> China: Shandong (new province record), Henan (new province record), Shaanxi (new province record), Jiangsu, Shanghai, Anhui (new province record), Zhejiang (new province record), Hubei (new province record).</p></tp:treatment-sec><tp:treatment-sec><!--Section generated to contain objects referenced in tp:taxon-treatment.--><fig id="F4" position="float" orientation="portrait"><object-id xmlns:xlink="http://www.w3.org/1999/xlink" content-type="doi" xlink:type="simple">10.3897/zookeys.1264.171283.figures25-43</object-id><object-id xmlns:xlink="http://www.w3.org/1999/xlink" content-type="arpha" xlink:type="simple">EDE87A8B-8CDA-547D-9341-0CBE969BE596</object-id><label>Figures 25–43.</label><caption><p>Habitus of <italic><tp:taxon-name><tp:taxon-name-part taxon-name-part-type="genus" reg="Miccolamia">Miccolamia</tp:taxon-name-part></tp:taxon-name></italic> spp. 25, 26. Dorsal view; 27–40. Lateral view; 27–40. Fore tarsal claw in frontal view; 25, 26, 40. <italic><tp:taxon-name><tp:taxon-name-part taxon-name-part-type="genus" reg="Miccolamia">M.</tp:taxon-name-part> <tp:taxon-name-part taxon-name-part-type="species" reg="castaneoverrucosa">castaneoverrucosa</tp:taxon-name-part></tp:taxon-name></italic> Hayashi, 1974 from Taiwan; 27, 41. <italic><tp:taxon-name><tp:taxon-name-part taxon-name-part-type="genus" reg="Miccolamia">M.</tp:taxon-name-part> <tp:taxon-name-part taxon-name-part-type="species" reg="savioi">savioi</tp:taxon-name-part></tp:taxon-name></italic> Gressitt, 1940; 28. <italic><tp:taxon-name><tp:taxon-name-part taxon-name-part-type="genus" reg="Miccolamia">M.</tp:taxon-name-part> <tp:taxon-name-part taxon-name-part-type="species" reg="mystica">mystica</tp:taxon-name-part></tp:taxon-name></italic> sp. nov.; 29. <italic><tp:taxon-name><tp:taxon-name-part taxon-name-part-type="genus" reg="Miccolamia">M.</tp:taxon-name-part> <tp:taxon-name-part taxon-name-part-type="species" reg="minuta">minuta</tp:taxon-name-part></tp:taxon-name></italic> sp. nov.; 30. <italic><tp:taxon-name><tp:taxon-name-part taxon-name-part-type="genus" reg="Miccolamia">M.</tp:taxon-name-part> <tp:taxon-name-part taxon-name-part-type="species" reg="yanziae">yanziae</tp:taxon-name-part></tp:taxon-name></italic> sp. nov.; 31. <italic><tp:taxon-name><tp:taxon-name-part taxon-name-part-type="genus" reg="Miccolamia">M.</tp:taxon-name-part> <tp:taxon-name-part taxon-name-part-type="species" reg="holzschuhi">holzschuhi</tp:taxon-name-part></tp:taxon-name></italic> sp. nov.; 32. <italic><tp:taxon-name><tp:taxon-name-part taxon-name-part-type="genus" reg="Miccolamia">M.</tp:taxon-name-part> <tp:taxon-name-part taxon-name-part-type="species" reg="tonsilis">tonsilis</tp:taxon-name-part></tp:taxon-name></italic> Holzschuh, 2010; 33. <italic><tp:taxon-name><tp:taxon-name-part taxon-name-part-type="genus" reg="Miccolamia">M.</tp:taxon-name-part> <tp:taxon-name-part taxon-name-part-type="species" reg="coenosa">coenosa</tp:taxon-name-part></tp:taxon-name></italic> Holzschuh, 2010; 34. <italic><tp:taxon-name><tp:taxon-name-part taxon-name-part-type="genus" reg="Miccolamia">M.</tp:taxon-name-part> <tp:taxon-name-part taxon-name-part-type="species" reg="shennong">shennong</tp:taxon-name-part></tp:taxon-name></italic> sp. nov.; 35. <italic><tp:taxon-name><tp:taxon-name-part taxon-name-part-type="genus" reg="Miccolamia">M.</tp:taxon-name-part> <tp:taxon-name-part taxon-name-part-type="species" reg="panda">panda</tp:taxon-name-part></tp:taxon-name></italic> sp. nov.; 36. <italic><tp:taxon-name><tp:taxon-name-part taxon-name-part-type="genus" reg="Miccolamia">M.</tp:taxon-name-part> <tp:taxon-name-part taxon-name-part-type="species" reg="binodosa">binodosa</tp:taxon-name-part></tp:taxon-name></italic> Pic, 1935; 37. <italic><tp:taxon-name><tp:taxon-name-part taxon-name-part-type="genus" reg="Miccolamia">M.</tp:taxon-name-part> <tp:taxon-name-part taxon-name-part-type="species" reg="dracuncula">dracuncula</tp:taxon-name-part></tp:taxon-name></italic> Gressitt, 1942; 38, 42. <italic><tp:taxon-name><tp:taxon-name-part taxon-name-part-type="genus" reg="Miccolamia">M.</tp:taxon-name-part> <tp:taxon-name-part taxon-name-part-type="species" reg="liubini">liubini</tp:taxon-name-part></tp:taxon-name></italic> sp. nov.; 39, 43. <italic><tp:taxon-name><tp:taxon-name-part taxon-name-part-type="genus" reg="Miccolamia">M.</tp:taxon-name-part> <tp:taxon-name-part taxon-name-part-type="species" reg="tuberculipennis">tuberculipennis</tp:taxon-name-part></tp:taxon-name></italic> Breuning, 1947; 40. <italic><tp:taxon-name><tp:taxon-name-part taxon-name-part-type="genus" reg="Miccolamia">M.</tp:taxon-name-part> <tp:taxon-name-part taxon-name-part-type="species" reg="castaneoverrucosa">castaneoverrucosa</tp:taxon-name-part></tp:taxon-name></italic> Hayashi, 1974; 27–37, 39, 40. Male; 38. Female. Scale bar 50 μm (41–43), 25–40 not to scale.</p></caption><graphic xmlns:xlink="http://www.w3.org/1999/xlink" xlink:href="zookeys-1264-001_article-171283__-g004.jpg" position="float" orientation="portrait" xlink:type="simple" id="oo_1490499.jpg"><uri content-type="original_file" xlink:type="simple">https://binary.pensoft.net/fig/1490499</uri></graphic></fig><fig id="F5" position="float" orientation="portrait"><object-id xmlns:xlink="http://www.w3.org/1999/xlink" content-type="doi" xlink:type="simple">10.3897/zookeys.1264.171283.figures44-51</object-id><object-id xmlns:xlink="http://www.w3.org/1999/xlink" content-type="arpha" xlink:type="simple">6B0E8A1D-EF7D-5A25-A8E6-73D25628D56D</object-id><label>Figures 44–51.</label><caption><p>Habitus and labels of the types of <italic><tp:taxon-name><tp:taxon-name-part taxon-name-part-type="genus" reg="Miccolamia">Miccolamia</tp:taxon-name-part></tp:taxon-name></italic> spp. 44. <italic><tp:taxon-name><tp:taxon-name-part taxon-name-part-type="genus" reg="Miccolamia">M.</tp:taxon-name-part> <tp:taxon-name-part taxon-name-part-type="species" reg="savioi">savioi</tp:taxon-name-part></tp:taxon-name></italic> Gressitt, 1940 (holotype, female); 45. <italic><tp:taxon-name><tp:taxon-name-part taxon-name-part-type="genus" reg="Miccolamia">M.</tp:taxon-name-part> <tp:taxon-name-part taxon-name-part-type="species" reg="dracuncula">dracuncula</tp:taxon-name-part></tp:taxon-name></italic> Gressitt, 1942 (holotype, male); 46. <italic><tp:taxon-name><tp:taxon-name-part taxon-name-part-type="genus" reg="Miccolamia">M.</tp:taxon-name-part> <tp:taxon-name-part taxon-name-part-type="species" reg="tuberculipennis">tuberculipennis</tp:taxon-name-part></tp:taxon-name></italic> Breuning, 1947 (holotype, male, photo Johannes Bergsten, © 2017 <named-content xmlns:xlink="http://www.w3.org/1999/xlink" content-type="dwc:institutional_code" xlink:title="Naturhistoriska Riksmuseet, Stockholm, Sweden" xlink:href="http://grbio.org/institution/naturhistoriska-riksmuseet" xlink:type="simple">NHRS</named-content>, CC-BY 4.0); 47. <italic><tp:taxon-name><tp:taxon-name-part taxon-name-part-type="genus" reg="Miccolamia">M.</tp:taxon-name-part> <tp:taxon-name-part taxon-name-part-type="species" reg="scintillans">scintillans</tp:taxon-name-part></tp:taxon-name></italic> Holzschuh, 2010 (holotype, female); 48. <italic><tp:taxon-name><tp:taxon-name-part taxon-name-part-type="genus" reg="Miccolamia">M.</tp:taxon-name-part> <tp:taxon-name-part taxon-name-part-type="species" reg="castaneoverrucosa">castaneoverrucosa</tp:taxon-name-part></tp:taxon-name></italic> Hayashi, 1974 (holotype, male); 49. <italic><tp:taxon-name><tp:taxon-name-part taxon-name-part-type="genus" reg="Miccolamia">M.</tp:taxon-name-part> <tp:taxon-name-part taxon-name-part-type="species" reg="tonsilis">tonsilis</tp:taxon-name-part></tp:taxon-name></italic> Holzschuh, 2010 (holotype, male); 50, 51. <italic><tp:taxon-name><tp:taxon-name-part taxon-name-part-type="genus" reg="Miccolamia">M.</tp:taxon-name-part> <tp:taxon-name-part taxon-name-part-type="species" reg="coenosa">coenosa</tp:taxon-name-part></tp:taxon-name></italic> Holzschuh, 2010 (50 holotype, male, 51 paratype, female). a labels.</p></caption><graphic xmlns:xlink="http://www.w3.org/1999/xlink" xlink:href="zookeys-1264-001_article-171283__-g005.jpg" position="float" orientation="portrait" xlink:type="simple" id="oo_1490500.jpg"><uri content-type="original_file" xlink:type="simple">https://binary.pensoft.net/fig/1490500</uri></graphic></fig><fig id="F6" position="float" orientation="portrait"><object-id xmlns:xlink="http://www.w3.org/1999/xlink" content-type="doi" xlink:type="simple">10.3897/zookeys.1264.171283.figures52-60</object-id><object-id xmlns:xlink="http://www.w3.org/1999/xlink" content-type="arpha" xlink:type="simple">A99F7E19-88DB-5E88-A65A-78D4C9818929</object-id><label>Figures 52–60.</label><caption><p>Male terminalia of <italic><tp:taxon-name><tp:taxon-name-part taxon-name-part-type="genus" reg="Miccolamia">Miccolamia</tp:taxon-name-part></tp:taxon-name></italic> spp. 52–58. Genitalia; 59, 60. Endophallus in inflated and everted condition; 52, 59. <italic><tp:taxon-name><tp:taxon-name-part taxon-name-part-type="genus" reg="Miccolamia">M.</tp:taxon-name-part> <tp:taxon-name-part taxon-name-part-type="species" reg="savioi">savioi</tp:taxon-name-part></tp:taxon-name></italic> Gressitt, 1940; 53. <italic><tp:taxon-name><tp:taxon-name-part taxon-name-part-type="genus" reg="Miccolamia">M.</tp:taxon-name-part> <tp:taxon-name-part taxon-name-part-type="species" reg="mystica">mystica</tp:taxon-name-part></tp:taxon-name></italic> sp. nov.; 54, 60. <italic><tp:taxon-name><tp:taxon-name-part taxon-name-part-type="genus" reg="Miccolamia">M.</tp:taxon-name-part> <tp:taxon-name-part taxon-name-part-type="species" reg="minuta">minuta</tp:taxon-name-part></tp:taxon-name></italic> sp. nov.; 55. <italic><tp:taxon-name><tp:taxon-name-part taxon-name-part-type="genus" reg="Miccolamia">M.</tp:taxon-name-part> <tp:taxon-name-part taxon-name-part-type="species" reg="yanziae">yanziae</tp:taxon-name-part></tp:taxon-name></italic> sp. nov.; 56. <italic><tp:taxon-name><tp:taxon-name-part taxon-name-part-type="genus" reg="Miccolamia">M.</tp:taxon-name-part> <tp:taxon-name-part taxon-name-part-type="species" reg="holzschuhi">holzschuhi</tp:taxon-name-part></tp:taxon-name></italic> sp. nov.; 57. <italic><tp:taxon-name><tp:taxon-name-part taxon-name-part-type="genus" reg="Miccolamia">M.</tp:taxon-name-part> <tp:taxon-name-part taxon-name-part-type="species" reg="shennong">shennong</tp:taxon-name-part></tp:taxon-name></italic> sp. nov.; 58. <italic><tp:taxon-name><tp:taxon-name-part taxon-name-part-type="genus" reg="Miccolamia">M.</tp:taxon-name-part> <tp:taxon-name-part taxon-name-part-type="species" reg="panda">panda</tp:taxon-name-part></tp:taxon-name></italic> sp. nov. a tergite VIII with sternites VIII and IX in ventral view b tegmen in ventral view and lateral view c median lobe in ventral view and lateral view. Abbreviations: <abbrev xmlns:xlink="http://www.w3.org/1999/xlink" xlink:title="apical phallomere" id="ABBRID0EWHDI" xlink:type="simple">APH</abbrev> apical phallomere <abbrev xmlns:xlink="http://www.w3.org/1999/xlink" xlink:title="basal phallomere" id="ABBRID0E1HDI" xlink:type="simple">BPH</abbrev> basal phallomere <abbrev xmlns:xlink="http://www.w3.org/1999/xlink" xlink:title="median phallomere" id="ABBRID0E5HDI" xlink:type="simple">MPH</abbrev> median phallomere <abbrev xmlns:xlink="http://www.w3.org/1999/xlink" xlink:title="crescent-shaped sclerites" id="ABBRID0ECIDI" xlink:type="simple">cs</abbrev> crescent-shaped sclerites <abbrev xmlns:xlink="http://www.w3.org/1999/xlink" xlink:title="gonopore" id="ABBRID0EGIDI" xlink:type="simple">gn</abbrev> gonopore (59, 60). Scale bars 0.2 mm (52–58), 59, 60 not to scale.</p></caption><graphic xmlns:xlink="http://www.w3.org/1999/xlink" xlink:href="zookeys-1264-001_article-171283__-g006.jpg" position="float" orientation="portrait" xlink:type="simple" id="oo_1490501.jpg"><uri content-type="original_file" xlink:type="simple">https://binary.pensoft.net/fig/1490501</uri></graphic></fig><fig id="F7" position="float" orientation="portrait"><object-id xmlns:xlink="http://www.w3.org/1999/xlink" content-type="doi" xlink:type="simple">10.3897/zookeys.1264.171283.figures61-66</object-id><object-id xmlns:xlink="http://www.w3.org/1999/xlink" content-type="arpha" xlink:type="simple">76DF6344-FC02-5EAC-A3CA-5F6A900CE2D0</object-id><label>Figures 61–66.</label><caption><p>Biotope of <italic><tp:taxon-name><tp:taxon-name-part taxon-name-part-type="genus" reg="Miccolamia">Miccolamia</tp:taxon-name-part> <tp:taxon-name-part taxon-name-part-type="species" reg="savioi">savioi</tp:taxon-name-part></tp:taxon-name></italic> 61. Habitat with host trees <italic><tp:taxon-name><tp:taxon-name-part taxon-name-part-type="genus" reg="Broussonetia">Broussonetia</tp:taxon-name-part> <tp:taxon-name-part taxon-name-part-type="species" reg="papyrifera">papyrifera</tp:taxon-name-part></tp:taxon-name></italic> (<tp:taxon-name><tp:taxon-name-part taxon-name-part-type="family">Moraceae</tp:taxon-name-part></tp:taxon-name>); 62, 63. Living individuals of <italic><tp:taxon-name><tp:taxon-name-part taxon-name-part-type="genus" reg="Miccolamia">M.</tp:taxon-name-part> <tp:taxon-name-part taxon-name-part-type="species" reg="savioi">savioi</tp:taxon-name-part></tp:taxon-name></italic> hidden among the twigs; 64, 65. A living individual of <tp:taxon-name><tp:taxon-name-part taxon-name-part-type="genus" reg="Crematogaster">Crematogaster</tp:taxon-name-part> <tp:taxon-name-part taxon-name-part-type="uncertainty-rank">cf.</tp:taxon-name-part> <tp:taxon-name-part taxon-name-part-type="species" reg="zoceensis">zoceensis</tp:taxon-name-part></tp:taxon-name> (<tp:taxon-name><tp:taxon-name-part taxon-name-part-type="subfamily">Myrmicinae</tp:taxon-name-part></tp:taxon-name>) meets a <italic><tp:taxon-name><tp:taxon-name-part taxon-name-part-type="genus" reg="Anthelephila">Anthelephila</tp:taxon-name-part> <tp:taxon-name-part taxon-name-part-type="species" reg="mandarina">mandarina</tp:taxon-name-part></tp:taxon-name></italic> (<tp:taxon-name><tp:taxon-name-part taxon-name-part-type="family">Anthicidae</tp:taxon-name-part></tp:taxon-name>) and a <italic><tp:taxon-name><tp:taxon-name-part taxon-name-part-type="genus" reg="Miccolamia">M.</tp:taxon-name-part> <tp:taxon-name-part taxon-name-part-type="species" reg="savioi">savioi</tp:taxon-name-part></tp:taxon-name></italic> respectively, showing the similarities; 66. A living individual of <italic><tp:taxon-name><tp:taxon-name-part taxon-name-part-type="genus" reg="Miccolamia">M.</tp:taxon-name-part> <tp:taxon-name-part taxon-name-part-type="species" reg="savioi">savioi</tp:taxon-name-part></tp:taxon-name></italic>, showing a possibly defensive posture.</p></caption><graphic xmlns:xlink="http://www.w3.org/1999/xlink" xlink:href="zookeys-1264-001_article-171283__-g007.jpg" position="float" orientation="portrait" xlink:type="simple" id="oo_1490502.jpg"><uri content-type="original_file" xlink:type="simple">https://binary.pensoft.net/fig/1490502</uri></graphic></fig></tp:treatment-sec><ref-list><ref id="B8"><mixed-citation xmlns:xlink="http://www.w3.org/1999/xlink" xlink:type="simple"><person-group><name name-style="western"><surname>Gressitt</surname><given-names>JL</given-names></name></person-group> (<year>1951</year>) <source>Longicorn beetles of China. In: Lepesme P (Ed.) <tp:taxon-name><tp:taxon-name-part taxon-name-part-type="superfamily">Longicornia</tp:taxon-name-part></tp:taxon-name>, études et notes sur les longicornes, Volume 2.</source><publisher-name>Paul Lechevalier</publisher-name>, <publisher-loc>Paris</publisher-loc>, <size units="page">667 pp</size>.</mixed-citation></ref><ref id="B3"><mixed-citation xmlns:xlink="http://www.w3.org/1999/xlink" xlink:type="simple"><person-group><name name-style="western"><surname>Breuning</surname><given-names>S</given-names></name></person-group> (<year>1963</year>) Catalogue des Lamiaires du Monde (Col. Céramb.) 7. Verlag des Museums G. Frey, Tutzing bei München, 463–555.</mixed-citation></ref><ref id="B14"><mixed-citation xmlns:xlink="http://www.w3.org/1999/xlink" xlink:type="simple"><person-group><name name-style="western"><surname>Hua</surname><given-names>LZ</given-names></name></person-group> (<year>2002</year>) <source>List of Chinese Insects Vol. II.</source><publisher-name>Zhongshan (Sun Yat-sen) University Press</publisher-name>, <publisher-loc>Guangzhou</publisher-loc>, <size units="page">612 pp</size>.</mixed-citation></ref><ref id="B4"><mixed-citation xmlns:xlink="http://www.w3.org/1999/xlink" xlink:type="simple"><person-group><name name-style="western"><surname>Breuning</surname><given-names>S</given-names></name></person-group> (<year>1975</year>) <article-title>Révision de la tribu des <tp:taxon-name><tp:taxon-name-part taxon-name-part-type="tribe">Rhodopinini</tp:taxon-name-part></tp:taxon-name> Gress. de la region asiato-australienne (<tp:taxon-name><tp:taxon-name-part taxon-name-part-type="order">Coleoptera</tp:taxon-name-part></tp:taxon-name>, <tp:taxon-name><tp:taxon-name-part taxon-name-part-type="family">Cerambycidae</tp:taxon-name-part></tp:taxon-name>) (première partie).</article-title><source>Science and Nature</source><volume>1975</volume>: <fpage>1</fpage>–<lpage>70</lpage>.</mixed-citation></ref><ref id="B17"><mixed-citation xmlns:xlink="http://www.w3.org/1999/xlink" xlink:type="simple"><person-group><name name-style="western"><surname>Lin</surname><given-names>MY</given-names></name></person-group> (<year>2015</year>) <source>Album of type specimens of longhorn beetles deposited in National Zoological Museum of China. Henan.</source><publisher-name>Science and Technology Press</publisher-name>, <publisher-loc>Zhengzhou</publisher-loc>, <size units="page">374 pp</size>.</mixed-citation></ref><ref id="B20"><mixed-citation xmlns:xlink="http://www.w3.org/1999/xlink" xlink:type="simple"><person-group><name name-style="western"><surname>Löbl</surname><given-names>I</given-names></name><name name-style="western"><surname>Smetana</surname><given-names>A [Eds]</given-names></name></person-group> (<year>2010</year>) <source>Catalogue of Palaearctic <tp:taxon-name><tp:taxon-name-part taxon-name-part-type="order">Coleoptera</tp:taxon-name-part></tp:taxon-name>, Vol. 6: <tp:taxon-name><tp:taxon-name-part taxon-name-part-type="superfamily">Chrysomeloidae</tp:taxon-name-part></tp:taxon-name>.</source><publisher-name>Apollo Books</publisher-name>, <publisher-loc>Stenstrup</publisher-loc>, <size units="page">924 pp</size>.</mixed-citation></ref><ref id="B18"><mixed-citation xmlns:xlink="http://www.w3.org/1999/xlink" xlink:type="simple"><person-group><name name-style="western"><surname>Lin</surname><given-names>MY</given-names></name><name name-style="western"><surname>Yang</surname><given-names>XK</given-names></name></person-group> (<year>2019</year>) <source>Catalogue of Chinese <tp:taxon-name><tp:taxon-name-part taxon-name-part-type="order">Coleoptera</tp:taxon-name-part></tp:taxon-name> (Vol. 9). <tp:taxon-name><tp:taxon-name-part taxon-name-part-type="superfamily">Chrysomeloidea</tp:taxon-name-part></tp:taxon-name>: <tp:taxon-name><tp:taxon-name-part taxon-name-part-type="family">Vesperidae</tp:taxon-name-part></tp:taxon-name>, <tp:taxon-name><tp:taxon-name-part taxon-name-part-type="family">Disteniidae</tp:taxon-name-part></tp:taxon-name>, <tp:taxon-name><tp:taxon-name-part taxon-name-part-type="family">Cerambycidae</tp:taxon-name-part></tp:taxon-name>.</source><publisher-name>Science Press</publisher-name>, <publisher-loc>Beijing</publisher-loc>, <size units="page">575 pp</size>.</mixed-citation></ref><ref id="B5"><mixed-citation xmlns:xlink="http://www.w3.org/1999/xlink" xlink:type="simple"><person-group><name name-style="western"><surname>Danilevsky</surname><given-names>ML</given-names></name></person-group> (<year>2020</year>) Catalogue of Palaearctic <tp:taxon-name><tp:taxon-name-part taxon-name-part-type="order">Coleoptera</tp:taxon-name-part></tp:taxon-name>. Vol. 6/1. In: Danilevsky ML (Ed.) <tp:taxon-name><tp:taxon-name-part taxon-name-part-type="superfamily">Chrysomeloidea</tp:taxon-name-part></tp:taxon-name> I (<tp:taxon-name><tp:taxon-name-part taxon-name-part-type="family">Vesperidae</tp:taxon-name-part></tp:taxon-name>, <tp:taxon-name><tp:taxon-name-part taxon-name-part-type="family">Disteniidae</tp:taxon-name-part></tp:taxon-name>, <tp:taxon-name><tp:taxon-name-part taxon-name-part-type="family">Cerambycidae</tp:taxon-name-part></tp:taxon-name>). Updated and Revised 2<sup>nd</sup> edn. Koninklijke Brill, Leiden 2, [xxviii +] 712 pp. <ext-link xlink:href="10.1163/9789004440333_002" ext-link-type="doi" xlink:type="simple">https://doi.org/10.1163/9789004440333_002</ext-link></mixed-citation></ref><ref id="B6"><mixed-citation xmlns:xlink="http://www.w3.org/1999/xlink" xlink:type="simple"><person-group><name name-style="western"><surname>Gressitt</surname><given-names>JL</given-names></name></person-group> (<year>1940</year>) <article-title>Coléoptères Longicornes Chinois du Musée Heude.</article-title><source>Notes d’Entomologie Chinoise</source><volume>7</volume>(<issue>8</issue>): <fpage>171</fpage>–<lpage>202</lpage>.</mixed-citation></ref><ref id="B22"><mixed-citation xmlns:xlink="http://www.w3.org/1999/xlink" xlink:type="simple"><person-group><name name-style="western"><surname>Pesarini</surname><given-names>C</given-names></name><name name-style="western"><surname>Sabbadini</surname><given-names>A</given-names></name></person-group> (<year>1997</year>) <article-title>Notes on new or poorly known species of Asian <tp:taxon-name><tp:taxon-name-part taxon-name-part-type="family">Cerambycidae</tp:taxon-name-part></tp:taxon-name> (<tp:taxon-name><tp:taxon-name-part taxon-name-part-type="class">Insecta</tp:taxon-name-part></tp:taxon-name>, <tp:taxon-name><tp:taxon-name-part taxon-name-part-type="order">Coleoptera</tp:taxon-name-part></tp:taxon-name>). Il Naturalista Valtellinese.</article-title><source>Atti del Museo Civico di Storia Naturale di Morbegno</source><volume>7</volume>: <fpage>95</fpage>–<lpage>129</lpage>.</mixed-citation></ref></ref-list></tp:taxon-treatment>
