# Supplementary material for: ﻿A revision of the genus Miccolamia Bates from China (Coleoptera, Cerambycidae, Lamiinae, Desmiphorini)
Source: Zookeys. 2025 Dec 11;1264:1–35. doi: 10.3897/zookeys.1264.171283 (PMC12715514; doi:10.3897/zookeys.1264.171283)
Supplement: XML Treatment for Miccolamia coenosa [file zookeys.1264.171283-treatment9.xml]

<!DOCTYPE tp:taxon-treatment
  PUBLIC "-//TaxonX//DTD Taxonomic Treatment Publishing DTD v0 20100105//EN" "tax-treatment-NSO.dtd">
<tp:taxon-treatment xmlns:tp="http://www.plazi.org/taxpub"><tp:treatment-meta><kwd-group><label>Taxon classification</label><kwd>
              <named-content content-type="kingdom">Animalia</named-content>
            </kwd><kwd>
              <named-content content-type="order">Coleoptera</named-content>
            </kwd><kwd>
              <named-content content-type="family">Cerambycidae</named-content>
            </kwd></kwd-group><mixed-citation publication-type="journal"><person-group><name><surname>Bi</surname><given-names>Wen-Xuan</given-names></name><name><surname>Chen</surname><given-names>Chang-Chin</given-names></name><name><surname>Lin</surname><given-names>Mei-Ying</given-names></name></person-group><article-title>﻿A revision of the genus <italic><tp:taxon-name><tp:taxon-name-part taxon-name-part-type="genus" reg="Miccolamia">Miccolamia</tp:taxon-name-part></tp:taxon-name></italic> Bates from China (<tp:taxon-name><tp:taxon-name-part taxon-name-part-type="order">Coleoptera</tp:taxon-name-part></tp:taxon-name>, <tp:taxon-name><tp:taxon-name-part taxon-name-part-type="family">Cerambycidae</tp:taxon-name-part></tp:taxon-name>, <tp:taxon-name><tp:taxon-name-part taxon-name-part-type="subfamily">Lamiinae</tp:taxon-name-part></tp:taxon-name>, <tp:taxon-name><tp:taxon-name-part taxon-name-part-type="tribe">Desmiphorini</tp:taxon-name-part></tp:taxon-name>)</article-title><source>Zookeys</source><day>11</day><month>12</month><year>2025</year><volume>1264</volume><fpage>1</fpage><lpage>35</lpage><pub-id pub-id-type="doi">10.3897/zookeys.1264.171283</pub-id></mixed-citation></tp:treatment-meta><tp:nomenclature><label>﻿</label><tp:taxon-name><object-id xmlns:xlink="http://www.w3.org/1999/xlink" content-type="arpha" xlink:type="simple">3D41760F-5D8A-52E7-A560-4EFF77CF56A1</object-id>
            <tp:taxon-name-part taxon-name-part-type="genus" reg="Miccolamia">Miccolamia</tp:taxon-name-part>
            <tp:taxon-name-part taxon-name-part-type="species" reg="coenosa">coenosa</tp:taxon-name-part>
          </tp:taxon-name><tp:taxon-authority>Holzschuh, 2010</tp:taxon-authority><xref ref-type="fig" rid="F1">Figs 10</xref><xref ref-type="fig" rid="F1">, 11</xref><xref ref-type="fig" rid="F4">, 33</xref><xref ref-type="fig" rid="F5">, 50</xref><xref ref-type="fig" rid="F5">, 51</xref><xref ref-type="fig" rid="F2">, Map 1 Chinese common name: 污小沟胫天牛</xref><tp:nomenclature-citation-list><tp:nomenclature-citation><tp:taxon-name>
                <tp:taxon-name-part taxon-name-part-type="genus" reg="Miccolamia">Miccolamia</tp:taxon-name-part> <tp:taxon-name-part taxon-name-part-type="sensu">(s. str.)</tp:taxon-name-part> <tp:taxon-name-part taxon-name-part-type="species" reg="coenosa">coenosa</tp:taxon-name-part></tp:taxon-name><comment>Holzschuh, 2010: 208, fig. 54. Type locality: Qin Ling Shan, Shaanxi.</comment></tp:nomenclature-citation><tp:nomenclature-citation><tp:taxon-name>
                <tp:taxon-name-part taxon-name-part-type="genus" reg="Miccolamia">Miccolamia</tp:taxon-name-part> (<tp:taxon-name-part taxon-name-part-type="subgenus" reg="Miccolamia">Miccolamia</tp:taxon-name-part>) <tp:taxon-name-part taxon-name-part-type="species" reg="coenosa">coenosa</tp:taxon-name-part></tp:taxon-name><comment>: <xref ref-type="bibr" rid="B18">Lin and Yang 2019</xref>: 260; <xref ref-type="bibr" rid="B5">Danilevsky 2020</xref>: 315.</comment></tp:nomenclature-citation></tp:nomenclature-citation-list></tp:nomenclature><tp:treatment-sec sec-type="type material" id="SECID0EGRAI"><title>Type material examined.</title><p>Holotype (Fig. <xref ref-type="fig" rid="F5">50</xref>): • male, “CHINA – Shaanxi prov. / 21–23 June 1998 / Qing Ling Shan mts.”, “road Baoji – Taibai vill. / pass 40 km S Baoji / Zd. Jindra lgt.”, “HOLOTYPUS / Miccolamia / coenosa n.sp. / det. C. <xref ref-type="bibr" rid="B13">Holzschuh 2010</xref>” [red label] (<abbrev xmlns:xlink="http://www.w3.org/1999/xlink" content-type="institution" xlink:title="Collection of Carolus Holzschuh, Villach, Austria" id="ABBRID0EDSAI" xlink:type="simple">CCH</abbrev>), two photographs examined provided by Carolus Holzschuh; • 1 paratype (Fig. <xref ref-type="fig" rid="F5">51</xref>): “CHINA, W. Hubei, 2000–3000m / Dashennongjia mts. / <named-content xmlns:xlink="http://www.w3.org/1999/xlink" content-type="dwc:verbatimCoordinates" xlink:type="simple"><named-content content-type="geo-json" specific-use="{&#34;type&#34;:&#34;Point&#34;,&#34;coordinates&#34;:[110.050000,31.066667]}" id="NCID0EPSAI" xlink:type="simple">31°04'N, 110°03'E</named-content></named-content> / lge. O Safránek, 21. –24.VI.2001”, “PARATYPUS / Miccolamia / coenosa n.sp. / det. C. <xref ref-type="bibr" rid="B13">Holzschuh 2010</xref>” [red label] (<abbrev xmlns:xlink="http://www.w3.org/1999/xlink" content-type="institution" xlink:title="Collection of Carolus Holzschuh, Villach, Austria" id="ABBRID0EHTAI" xlink:type="simple">CCH</abbrev>), two photographs examined provided by Carolus Holzschuh.</p></tp:treatment-sec><tp:treatment-sec sec-type="material" id="SECID0EMTAI"><title>Additional material examined.</title><p><bold>Shaanxi</bold>: • 2 males, 2 females, Meixian, Taibaishan, 2,350 m, 2020.VI.6–7, leg. Wen-Xuan Bi (<abbrev xmlns:xlink="http://www.w3.org/1999/xlink" content-type="institution" xlink:title="Collection of Wen-Xuan Bi, Shanghai, China" id="ABBRID0EUTAI" xlink:type="simple">CBWX</abbrev>); • 3 males, 5 females, Huxian, Huashuping, 2,000–2,250 m, 2020.VI.20, leg. Wen-Xuan Bi (<abbrev xmlns:xlink="http://www.w3.org/1999/xlink" content-type="institution" xlink:title="Collection of Wen-Xuan Bi, Shanghai, China" id="ABBRID0EZTAI" xlink:type="simple">CBWX</abbrev>); • 1 male, Mianxian, Zhangjiahe, Tangjialiang, 1,900 m, 2020.VI.23, leg. Wen-Xuan Bi (<abbrev xmlns:xlink="http://www.w3.org/1999/xlink" content-type="institution" xlink:title="Collection of Wen-Xuan Bi, Shanghai, China" id="ABBRID0E5TAI" xlink:type="simple">CBWX</abbrev>). <bold>Hubei</bold>: • 1 female, Yichang, Dalaoling, 1,500 m, 2020.V.19, leg. Wen-Xuan Bi (<abbrev xmlns:xlink="http://www.w3.org/1999/xlink" content-type="institution" xlink:title="Collection of Wen-Xuan Bi, Shanghai, China" id="ABBRID0EFUAI" xlink:type="simple">CBWX</abbrev>); • 1 female, ditto except 2020.V.23 (<abbrev xmlns:xlink="http://www.w3.org/1999/xlink" content-type="institution" xlink:title="Collection of Wen-Xuan Bi, Shanghai, China" id="ABBRID0EKUAI" xlink:type="simple">CBWX</abbrev>); • 1 male, ditto except 2020.V.24 (<abbrev xmlns:xlink="http://www.w3.org/1999/xlink" content-type="institution" xlink:title="Collection of Wen-Xuan Bi, Shanghai, China" id="ABBRID0EPUAI" xlink:type="simple">CBWX</abbrev>); • 1 male, Shennongjia, Jinhouling, 2,520 m, 2020.V.28, leg. Wen-Xuan Bi (<abbrev xmlns:xlink="http://www.w3.org/1999/xlink" content-type="institution" xlink:title="Collection of Wen-Xuan Bi, Shanghai, China" id="ABBRID0EUUAI" xlink:type="simple">CBWX</abbrev>); • 1 male, 1 female, ditto except 2,400 m, leg. Jin-Teng Zhao (<abbrev xmlns:xlink="http://www.w3.org/1999/xlink" content-type="institution" xlink:title="Collection of Chang-Chin Chen, Tianjin, China" id="ABBRID0EZUAI" xlink:type="simple">CCCC</abbrev>); • 1 male, 1 female, ditto except 2,450–2,300 m, 2021.V.27, leg. Wen-Xuan Bi (<abbrev xmlns:xlink="http://www.w3.org/1999/xlink" content-type="institution" xlink:title="Collection of Wen-Xuan Bi, Shanghai, China" id="ABBRID0E5UAI" xlink:type="simple">CBWX</abbrev>); • 1 male, Shennongjia, Hongping, Yanziya, 2,280 m, 2020.V.29, Jin-Teng Zhao (<abbrev xmlns:xlink="http://www.w3.org/1999/xlink" content-type="institution" xlink:title="Collection of Chang-Chin Chen, Tianjin, China" id="ABBRID0EDVAI" xlink:type="simple">CCCC</abbrev>); • 2 males, Shennongjia, Yazikou, 1,960 m, 2021.V.26, leg. Wen-Xuan Bi (<abbrev xmlns:xlink="http://www.w3.org/1999/xlink" content-type="institution" xlink:title="Collection of Wen-Xuan Bi, Shanghai, China" id="ABBRID0EIVAI" xlink:type="simple">CBWX</abbrev>); • 1 male (?), China, Hubei, Shennongjia, Muyu, 3 km NW, 2,350 m, T. Tichý (<abbrev xmlns:xlink="http://www.w3.org/1999/xlink" content-type="institution" xlink:title="Collection of Tomáš Tichý, Ostrava, Czech Republic" id="ABBRID0ENVAI" xlink:type="simple">CTT</abbrev>).</p></tp:treatment-sec><tp:treatment-sec sec-type="description" id="SECID0ESVAI"><title>Complementary measurements.</title><p><bold>Male</bold> (Fig. <xref ref-type="fig" rid="F1">11</xref>). <abbrev xmlns:xlink="http://www.w3.org/1999/xlink" xlink:title="body length, length from front of head to elytral apices" id="ABBRID0E5VAI" xlink:type="simple">BL</abbrev> = 3.27–4.70 mm, <abbrev xmlns:xlink="http://www.w3.org/1999/xlink" xlink:title="body width" id="ABBRID0ECWAI" xlink:type="simple">BW</abbrev> = 1.06–1.42 mm. <bold>Female</bold> (Fig. <xref ref-type="fig" rid="F1">12</xref>). <abbrev xmlns:xlink="http://www.w3.org/1999/xlink" xlink:title="body length, length from front of head to elytral apices" id="ABBRID0EMWAI" xlink:type="simple">BL</abbrev> = 3.72–5.18 mm, <abbrev xmlns:xlink="http://www.w3.org/1999/xlink" xlink:title="body width" id="ABBRID0EQWAI" xlink:type="simple">BW</abbrev> = 1.20–1.61 mm.</p></tp:treatment-sec><tp:treatment-sec sec-type="remarks" id="SECID0EUWAI"><title>Remarks.</title><p><xref ref-type="bibr" rid="B13">Holzschuh (2010)</xref> differentiated this species from <italic><tp:taxon-name><tp:taxon-name-part taxon-name-part-type="genus" reg="Miccolamia">M.</tp:taxon-name-part> <tp:taxon-name-part taxon-name-part-type="species" reg="tonsilis">tonsilis</tp:taxon-name-part></tp:taxon-name></italic> mainly by the longer lower eye lobes; scape more thickened; pronotal disk less convex and with rougher surface; elytral punctures finer; and coloration darker.</p><p>Some specimens from Hubei (including one paratype) slightly differ from other studied material in having the posterior dark portion of elytra interrupted by several narrow transverse stripes of light-colored pubescence (Figs <xref ref-type="fig" rid="F3">13</xref>, <xref ref-type="fig" rid="F5">51</xref>). Following <xref ref-type="bibr" rid="B13">Holzschuh (2010)</xref>, we consider these minor variations to represent intraspecific variation rather than taxonomically significant species differences.</p><fig id="F3" position="float" orientation="portrait"><object-id xmlns:xlink="http://www.w3.org/1999/xlink" content-type="doi" xlink:type="simple">10.3897/zookeys.1264.171283.figures13-24</object-id><object-id xmlns:xlink="http://www.w3.org/1999/xlink" content-type="arpha" xlink:type="simple">D0C76AC1-5697-5669-B2C9-54A1F46375CE</object-id><label>Figures 13–24.</label><caption><p>Habitus of <italic><tp:taxon-name><tp:taxon-name-part taxon-name-part-type="genus" reg="Miccolamia">Miccolamia</tp:taxon-name-part></tp:taxon-name></italic> spp.;13. <italic><tp:taxon-name><tp:taxon-name-part taxon-name-part-type="genus" reg="Miccolamia">M.</tp:taxon-name-part> <tp:taxon-name-part taxon-name-part-type="species" reg="coenosa">coenosa</tp:taxon-name-part></tp:taxon-name></italic> Holzschuh, 2010 from Hubei; 14. <italic><tp:taxon-name><tp:taxon-name-part taxon-name-part-type="genus" reg="Miccolamia">M.</tp:taxon-name-part> <tp:taxon-name-part taxon-name-part-type="species" reg="shennong">shennong</tp:taxon-name-part></tp:taxon-name></italic> sp. nov. (holotype) from Hubei; 15, 16. <italic><tp:taxon-name><tp:taxon-name-part taxon-name-part-type="genus" reg="Miccolamia">M.</tp:taxon-name-part> <tp:taxon-name-part taxon-name-part-type="species" reg="panda">panda</tp:taxon-name-part></tp:taxon-name></italic> sp. nov. from Sichuan (15 holotype, 16 paratype); 17, 18. <italic><tp:taxon-name><tp:taxon-name-part taxon-name-part-type="genus" reg="Miccolamia">M.</tp:taxon-name-part> <tp:taxon-name-part taxon-name-part-type="species" reg="dracuncula">dracuncula</tp:taxon-name-part></tp:taxon-name></italic> Gressitt, 1942 from Sichuan; 19, 20. <italic><tp:taxon-name><tp:taxon-name-part taxon-name-part-type="genus" reg="Miccolamia">M.</tp:taxon-name-part> <tp:taxon-name-part taxon-name-part-type="species" reg="dracuncula">dracuncula</tp:taxon-name-part> <tp:taxon-name-part taxon-name-part-type="subspecies" reg="orientalis">orientalis</tp:taxon-name-part></tp:taxon-name></italic> ssp. nov. from Zhejiang (19 holotype, 20 paratype); 21. <italic><tp:taxon-name><tp:taxon-name-part taxon-name-part-type="genus" reg="Miccolamia">M.</tp:taxon-name-part> <tp:taxon-name-part taxon-name-part-type="species" reg="binodosa">binodosa</tp:taxon-name-part></tp:taxon-name></italic> Pic, 1935 from Yunnan; 22. <italic><tp:taxon-name><tp:taxon-name-part taxon-name-part-type="genus" reg="Miccolamia">M.</tp:taxon-name-part> <tp:taxon-name-part taxon-name-part-type="species" reg="liubini">liubini</tp:taxon-name-part></tp:taxon-name></italic> sp. nov. (holotype); 23, 24. <italic><tp:taxon-name><tp:taxon-name-part taxon-name-part-type="genus" reg="Miccolamia">M.</tp:taxon-name-part> <tp:taxon-name-part taxon-name-part-type="species" reg="tuberculipennis">tuberculipennis</tp:taxon-name-part></tp:taxon-name></italic> Breuning, 1947 from Zhejiang; 13–15, 17, 19, 21, 23. Male; 16, 18, 20, 22, 24. Female. Not to scale.</p></caption><graphic xmlns:xlink="http://www.w3.org/1999/xlink" xlink:href="zookeys-1264-001_article-171283__-g003.jpg" position="float" orientation="portrait" xlink:type="simple" id="oo_1490498.jpg"><uri content-type="original_file" xlink:type="simple">https://binary.pensoft.net/fig/1490498</uri></graphic></fig></tp:treatment-sec><tp:treatment-sec sec-type="distribution" id="SECID0EH2AI"><title>Distribution</title><p><bold>(Map <xref ref-type="fig" rid="F2">1</xref>).</bold> China: Shaanxi, Hubei.</p></tp:treatment-sec><tp:treatment-sec><!--Section generated to contain objects referenced in tp:taxon-treatment.--><fig id="F1" position="float" orientation="portrait"><object-id xmlns:xlink="http://www.w3.org/1999/xlink" content-type="doi" xlink:type="simple">10.3897/zookeys.1264.171283.figures1-12</object-id><object-id xmlns:xlink="http://www.w3.org/1999/xlink" content-type="arpha" xlink:type="simple">8CCC0493-AECF-5D8B-BC5B-420179699B6A</object-id><label>Figures 1–12.</label><caption><p>Habitus of <italic><tp:taxon-name><tp:taxon-name-part taxon-name-part-type="genus" reg="Miccolamia">Miccolamia</tp:taxon-name-part></tp:taxon-name></italic> spp. 1, 2. <italic><tp:taxon-name><tp:taxon-name-part taxon-name-part-type="genus" reg="Miccolamia">M.</tp:taxon-name-part> <tp:taxon-name-part taxon-name-part-type="species" reg="savioi">savioi</tp:taxon-name-part></tp:taxon-name></italic> Gressitt, 1940 from Shanghai; 3, 4. <italic><tp:taxon-name><tp:taxon-name-part taxon-name-part-type="genus" reg="Miccolamia">M.</tp:taxon-name-part> <tp:taxon-name-part taxon-name-part-type="species" reg="mystica">mystica</tp:taxon-name-part></tp:taxon-name></italic> sp. nov. from Hubei (3 holotype, 4 paratype); 5, 6. <italic><tp:taxon-name><tp:taxon-name-part taxon-name-part-type="genus" reg="Miccolamia">M.</tp:taxon-name-part> <tp:taxon-name-part taxon-name-part-type="species" reg="minuta">minuta</tp:taxon-name-part></tp:taxon-name></italic> sp. nov. from Zhejiang (5 holotype, 6 paratype); 7. <italic><tp:taxon-name><tp:taxon-name-part taxon-name-part-type="genus" reg="Miccolamia">M.</tp:taxon-name-part> <tp:taxon-name-part taxon-name-part-type="species" reg="yanziae">yanziae</tp:taxon-name-part></tp:taxon-name></italic> sp. nov. from Xizang (holotype); 8. <italic><tp:taxon-name><tp:taxon-name-part taxon-name-part-type="genus" reg="Miccolamia">M.</tp:taxon-name-part> <tp:taxon-name-part taxon-name-part-type="species" reg="holzschuhi">holzschuhi</tp:taxon-name-part></tp:taxon-name></italic> sp. nov. from Yunnan; 9, 10. <italic><tp:taxon-name><tp:taxon-name-part taxon-name-part-type="genus" reg="Miccolamia">M.</tp:taxon-name-part> <tp:taxon-name-part taxon-name-part-type="species" reg="tonsilis">tonsilis</tp:taxon-name-part></tp:taxon-name></italic> Holzschuh, 2010; 11, 12. <italic><tp:taxon-name><tp:taxon-name-part taxon-name-part-type="genus" reg="Miccolamia">M.</tp:taxon-name-part> <tp:taxon-name-part taxon-name-part-type="species" reg="coenosa">coenosa</tp:taxon-name-part></tp:taxon-name></italic> Holzschuh, 2010; 1, 3, 5, 7, 8, 9, 11. Male; 2, 4, 6, 10, 12. Female. Not to scale.</p></caption><graphic xmlns:xlink="http://www.w3.org/1999/xlink" xlink:href="zookeys-1264-001_article-171283__-g001.jpg" position="float" orientation="portrait" xlink:type="simple" id="oo_1490496.jpg"><uri content-type="original_file" xlink:type="simple">https://binary.pensoft.net/fig/1490496</uri></graphic></fig><fig id="F4" position="float" orientation="portrait"><object-id xmlns:xlink="http://www.w3.org/1999/xlink" content-type="doi" xlink:type="simple">10.3897/zookeys.1264.171283.figures25-43</object-id><object-id xmlns:xlink="http://www.w3.org/1999/xlink" content-type="arpha" xlink:type="simple">EDE87A8B-8CDA-547D-9341-0CBE969BE596</object-id><label>Figures 25–43.</label><caption><p>Habitus of <italic><tp:taxon-name><tp:taxon-name-part taxon-name-part-type="genus" reg="Miccolamia">Miccolamia</tp:taxon-name-part></tp:taxon-name></italic> spp. 25, 26. Dorsal view; 27–40. Lateral view; 27–40. Fore tarsal claw in frontal view; 25, 26, 40. <italic><tp:taxon-name><tp:taxon-name-part taxon-name-part-type="genus" reg="Miccolamia">M.</tp:taxon-name-part> <tp:taxon-name-part taxon-name-part-type="species" reg="castaneoverrucosa">castaneoverrucosa</tp:taxon-name-part></tp:taxon-name></italic> Hayashi, 1974 from Taiwan; 27, 41. <italic><tp:taxon-name><tp:taxon-name-part taxon-name-part-type="genus" reg="Miccolamia">M.</tp:taxon-name-part> <tp:taxon-name-part taxon-name-part-type="species" reg="savioi">savioi</tp:taxon-name-part></tp:taxon-name></italic> Gressitt, 1940; 28. <italic><tp:taxon-name><tp:taxon-name-part taxon-name-part-type="genus" reg="Miccolamia">M.</tp:taxon-name-part> <tp:taxon-name-part taxon-name-part-type="species" reg="mystica">mystica</tp:taxon-name-part></tp:taxon-name></italic> sp. nov.; 29. <italic><tp:taxon-name><tp:taxon-name-part taxon-name-part-type="genus" reg="Miccolamia">M.</tp:taxon-name-part> <tp:taxon-name-part taxon-name-part-type="species" reg="minuta">minuta</tp:taxon-name-part></tp:taxon-name></italic> sp. nov.; 30. <italic><tp:taxon-name><tp:taxon-name-part taxon-name-part-type="genus" reg="Miccolamia">M.</tp:taxon-name-part> <tp:taxon-name-part taxon-name-part-type="species" reg="yanziae">yanziae</tp:taxon-name-part></tp:taxon-name></italic> sp. nov.; 31. <italic><tp:taxon-name><tp:taxon-name-part taxon-name-part-type="genus" reg="Miccolamia">M.</tp:taxon-name-part> <tp:taxon-name-part taxon-name-part-type="species" reg="holzschuhi">holzschuhi</tp:taxon-name-part></tp:taxon-name></italic> sp. nov.; 32. <italic><tp:taxon-name><tp:taxon-name-part taxon-name-part-type="genus" reg="Miccolamia">M.</tp:taxon-name-part> <tp:taxon-name-part taxon-name-part-type="species" reg="tonsilis">tonsilis</tp:taxon-name-part></tp:taxon-name></italic> Holzschuh, 2010; 33. <italic><tp:taxon-name><tp:taxon-name-part taxon-name-part-type="genus" reg="Miccolamia">M.</tp:taxon-name-part> <tp:taxon-name-part taxon-name-part-type="species" reg="coenosa">coenosa</tp:taxon-name-part></tp:taxon-name></italic> Holzschuh, 2010; 34. <italic><tp:taxon-name><tp:taxon-name-part taxon-name-part-type="genus" reg="Miccolamia">M.</tp:taxon-name-part> <tp:taxon-name-part taxon-name-part-type="species" reg="shennong">shennong</tp:taxon-name-part></tp:taxon-name></italic> sp. nov.; 35. <italic><tp:taxon-name><tp:taxon-name-part taxon-name-part-type="genus" reg="Miccolamia">M.</tp:taxon-name-part> <tp:taxon-name-part taxon-name-part-type="species" reg="panda">panda</tp:taxon-name-part></tp:taxon-name></italic> sp. nov.; 36. <italic><tp:taxon-name><tp:taxon-name-part taxon-name-part-type="genus" reg="Miccolamia">M.</tp:taxon-name-part> <tp:taxon-name-part taxon-name-part-type="species" reg="binodosa">binodosa</tp:taxon-name-part></tp:taxon-name></italic> Pic, 1935; 37. <italic><tp:taxon-name><tp:taxon-name-part taxon-name-part-type="genus" reg="Miccolamia">M.</tp:taxon-name-part> <tp:taxon-name-part taxon-name-part-type="species" reg="dracuncula">dracuncula</tp:taxon-name-part></tp:taxon-name></italic> Gressitt, 1942; 38, 42. <italic><tp:taxon-name><tp:taxon-name-part taxon-name-part-type="genus" reg="Miccolamia">M.</tp:taxon-name-part> <tp:taxon-name-part taxon-name-part-type="species" reg="liubini">liubini</tp:taxon-name-part></tp:taxon-name></italic> sp. nov.; 39, 43. <italic><tp:taxon-name><tp:taxon-name-part taxon-name-part-type="genus" reg="Miccolamia">M.</tp:taxon-name-part> <tp:taxon-name-part taxon-name-part-type="species" reg="tuberculipennis">tuberculipennis</tp:taxon-name-part></tp:taxon-name></italic> Breuning, 1947; 40. <italic><tp:taxon-name><tp:taxon-name-part taxon-name-part-type="genus" reg="Miccolamia">M.</tp:taxon-name-part> <tp:taxon-name-part taxon-name-part-type="species" reg="castaneoverrucosa">castaneoverrucosa</tp:taxon-name-part></tp:taxon-name></italic> Hayashi, 1974; 27–37, 39, 40. Male; 38. Female. Scale bar 50 μm (41–43), 25–40 not to scale.</p></caption><graphic xmlns:xlink="http://www.w3.org/1999/xlink" xlink:href="zookeys-1264-001_article-171283__-g004.jpg" position="float" orientation="portrait" xlink:type="simple" id="oo_1490499.jpg"><uri content-type="original_file" xlink:type="simple">https://binary.pensoft.net/fig/1490499</uri></graphic></fig><fig id="F5" position="float" orientation="portrait"><object-id xmlns:xlink="http://www.w3.org/1999/xlink" content-type="doi" xlink:type="simple">10.3897/zookeys.1264.171283.figures44-51</object-id><object-id xmlns:xlink="http://www.w3.org/1999/xlink" content-type="arpha" xlink:type="simple">6B0E8A1D-EF7D-5A25-A8E6-73D25628D56D</object-id><label>Figures 44–51.</label><caption><p>Habitus and labels of the types of <italic><tp:taxon-name><tp:taxon-name-part taxon-name-part-type="genus" reg="Miccolamia">Miccolamia</tp:taxon-name-part></tp:taxon-name></italic> spp. 44. <italic><tp:taxon-name><tp:taxon-name-part taxon-name-part-type="genus" reg="Miccolamia">M.</tp:taxon-name-part> <tp:taxon-name-part taxon-name-part-type="species" reg="savioi">savioi</tp:taxon-name-part></tp:taxon-name></italic> Gressitt, 1940 (holotype, female); 45. <italic><tp:taxon-name><tp:taxon-name-part taxon-name-part-type="genus" reg="Miccolamia">M.</tp:taxon-name-part> <tp:taxon-name-part taxon-name-part-type="species" reg="dracuncula">dracuncula</tp:taxon-name-part></tp:taxon-name></italic> Gressitt, 1942 (holotype, male); 46. <italic><tp:taxon-name><tp:taxon-name-part taxon-name-part-type="genus" reg="Miccolamia">M.</tp:taxon-name-part> <tp:taxon-name-part taxon-name-part-type="species" reg="tuberculipennis">tuberculipennis</tp:taxon-name-part></tp:taxon-name></italic> Breuning, 1947 (holotype, male, photo Johannes Bergsten, © 2017 <named-content xmlns:xlink="http://www.w3.org/1999/xlink" content-type="dwc:institutional_code" xlink:title="Naturhistoriska Riksmuseet, Stockholm, Sweden" xlink:href="http://grbio.org/institution/naturhistoriska-riksmuseet" xlink:type="simple">NHRS</named-content>, CC-BY 4.0); 47. <italic><tp:taxon-name><tp:taxon-name-part taxon-name-part-type="genus" reg="Miccolamia">M.</tp:taxon-name-part> <tp:taxon-name-part taxon-name-part-type="species" reg="scintillans">scintillans</tp:taxon-name-part></tp:taxon-name></italic> Holzschuh, 2010 (holotype, female); 48. <italic><tp:taxon-name><tp:taxon-name-part taxon-name-part-type="genus" reg="Miccolamia">M.</tp:taxon-name-part> <tp:taxon-name-part taxon-name-part-type="species" reg="castaneoverrucosa">castaneoverrucosa</tp:taxon-name-part></tp:taxon-name></italic> Hayashi, 1974 (holotype, male); 49. <italic><tp:taxon-name><tp:taxon-name-part taxon-name-part-type="genus" reg="Miccolamia">M.</tp:taxon-name-part> <tp:taxon-name-part taxon-name-part-type="species" reg="tonsilis">tonsilis</tp:taxon-name-part></tp:taxon-name></italic> Holzschuh, 2010 (holotype, male); 50, 51. <italic><tp:taxon-name><tp:taxon-name-part taxon-name-part-type="genus" reg="Miccolamia">M.</tp:taxon-name-part> <tp:taxon-name-part taxon-name-part-type="species" reg="coenosa">coenosa</tp:taxon-name-part></tp:taxon-name></italic> Holzschuh, 2010 (50 holotype, male, 51 paratype, female). a labels.</p></caption><graphic xmlns:xlink="http://www.w3.org/1999/xlink" xlink:href="zookeys-1264-001_article-171283__-g005.jpg" position="float" orientation="portrait" xlink:type="simple" id="oo_1490500.jpg"><uri content-type="original_file" xlink:type="simple">https://binary.pensoft.net/fig/1490500</uri></graphic></fig><fig id="F2" position="float" orientation="portrait"><object-id xmlns:xlink="http://www.w3.org/1999/xlink" content-type="doi" xlink:type="simple">10.3897/zookeys.1264.171283.map1</object-id><object-id xmlns:xlink="http://www.w3.org/1999/xlink" content-type="arpha" xlink:type="simple">C9511A28-9503-53F5-9253-9D218E746A11</object-id><label>Map 1.</label><caption><p>Distribution of the species of <italic><tp:taxon-name><tp:taxon-name-part taxon-name-part-type="genus" reg="Miccolamia">Miccolamia</tp:taxon-name-part></tp:taxon-name></italic> from China.</p></caption><graphic xmlns:xlink="http://www.w3.org/1999/xlink" xlink:href="zookeys-1264-001_article-171283__-g002.jpg" position="float" orientation="portrait" xlink:type="simple" id="oo_1490497.jpg"><uri content-type="original_file" xlink:type="simple">https://binary.pensoft.net/fig/1490497</uri></graphic></fig></tp:treatment-sec><ref-list><ref id="B18"><mixed-citation xmlns:xlink="http://www.w3.org/1999/xlink" xlink:type="simple"><person-group><name name-style="western"><surname>Lin</surname><given-names>MY</given-names></name><name name-style="western"><surname>Yang</surname><given-names>XK</given-names></name></person-group> (<year>2019</year>) <source>Catalogue of Chinese <tp:taxon-name><tp:taxon-name-part taxon-name-part-type="order">Coleoptera</tp:taxon-name-part></tp:taxon-name> (Vol. 9). <tp:taxon-name><tp:taxon-name-part taxon-name-part-type="superfamily">Chrysomeloidea</tp:taxon-name-part></tp:taxon-name>: <tp:taxon-name><tp:taxon-name-part taxon-name-part-type="family">Vesperidae</tp:taxon-name-part></tp:taxon-name>, <tp:taxon-name><tp:taxon-name-part taxon-name-part-type="family">Disteniidae</tp:taxon-name-part></tp:taxon-name>, <tp:taxon-name><tp:taxon-name-part taxon-name-part-type="family">Cerambycidae</tp:taxon-name-part></tp:taxon-name>.</source><publisher-name>Science Press</publisher-name>, <publisher-loc>Beijing</publisher-loc>, <size units="page">575 pp</size>.</mixed-citation></ref><ref id="B5"><mixed-citation xmlns:xlink="http://www.w3.org/1999/xlink" xlink:type="simple"><person-group><name name-style="western"><surname>Danilevsky</surname><given-names>ML</given-names></name></person-group> (<year>2020</year>) Catalogue of Palaearctic <tp:taxon-name><tp:taxon-name-part taxon-name-part-type="order">Coleoptera</tp:taxon-name-part></tp:taxon-name>. Vol. 6/1. In: Danilevsky ML (Ed.) <tp:taxon-name><tp:taxon-name-part taxon-name-part-type="superfamily">Chrysomeloidea</tp:taxon-name-part></tp:taxon-name> I (<tp:taxon-name><tp:taxon-name-part taxon-name-part-type="family">Vesperidae</tp:taxon-name-part></tp:taxon-name>, <tp:taxon-name><tp:taxon-name-part taxon-name-part-type="family">Disteniidae</tp:taxon-name-part></tp:taxon-name>, <tp:taxon-name><tp:taxon-name-part taxon-name-part-type="family">Cerambycidae</tp:taxon-name-part></tp:taxon-name>). Updated and Revised 2<sup>nd</sup> edn. Koninklijke Brill, Leiden 2, [xxviii +] 712 pp. <ext-link xlink:href="10.1163/9789004440333_002" ext-link-type="doi" xlink:type="simple">https://doi.org/10.1163/9789004440333_002</ext-link></mixed-citation></ref><ref id="B13"><mixed-citation xmlns:xlink="http://www.w3.org/1999/xlink" xlink:type="simple"><person-group><name name-style="western"><surname>Holzschuh</surname><given-names>C</given-names></name></person-group> (<year>2010</year>) <article-title>Beschreibung von 66 neuen Bockkäfern und zwei neuen Gattungen aus der orientalischen Region, vorwiegend aus Borneo, China, Laos und Thailand (<tp:taxon-name><tp:taxon-name-part taxon-name-part-type="order">Coleoptera</tp:taxon-name-part></tp:taxon-name>, <tp:taxon-name><tp:taxon-name-part taxon-name-part-type="family">Cerambycidae</tp:taxon-name-part></tp:taxon-name>).</article-title><source>Entomologica Basiliensia et Collectionis Frey</source><volume>32</volume>: <fpage>137</fpage>–<lpage>225</lpage>.</mixed-citation></ref></ref-list></tp:taxon-treatment>
