# Supplementary material for: ﻿A revision of the genus Miccolamia Bates from China (Coleoptera, Cerambycidae, Lamiinae, Desmiphorini)
Source: Zookeys. 2025 Dec 11;1264:1–35. doi: 10.3897/zookeys.1264.171283 (PMC12715514; doi:10.3897/zookeys.1264.171283)
Supplement: XML Treatment for Miccolamia panda [file zookeys.1264.171283-treatment11.xml]

<!DOCTYPE tp:taxon-treatment
  PUBLIC "-//TaxonX//DTD Taxonomic Treatment Publishing DTD v0 20100105//EN" "tax-treatment-NSO.dtd">
<tp:taxon-treatment xmlns:tp="http://www.plazi.org/taxpub"><tp:treatment-meta><kwd-group><label>Taxon classification</label><kwd>
              <named-content content-type="kingdom">Animalia</named-content>
            </kwd><kwd>
              <named-content content-type="order">Coleoptera</named-content>
            </kwd><kwd>
              <named-content content-type="family">Cerambycidae</named-content>
            </kwd></kwd-group><mixed-citation publication-type="journal"><person-group><name><surname>Bi</surname><given-names>Wen-Xuan</given-names></name><name><surname>Chen</surname><given-names>Chang-Chin</given-names></name><name><surname>Lin</surname><given-names>Mei-Ying</given-names></name></person-group><article-title>﻿A revision of the genus <italic><tp:taxon-name><tp:taxon-name-part taxon-name-part-type="genus" reg="Miccolamia">Miccolamia</tp:taxon-name-part></tp:taxon-name></italic> Bates from China (<tp:taxon-name><tp:taxon-name-part taxon-name-part-type="order">Coleoptera</tp:taxon-name-part></tp:taxon-name>, <tp:taxon-name><tp:taxon-name-part taxon-name-part-type="family">Cerambycidae</tp:taxon-name-part></tp:taxon-name>, <tp:taxon-name><tp:taxon-name-part taxon-name-part-type="subfamily">Lamiinae</tp:taxon-name-part></tp:taxon-name>, <tp:taxon-name><tp:taxon-name-part taxon-name-part-type="tribe">Desmiphorini</tp:taxon-name-part></tp:taxon-name>)</article-title><source>Zookeys</source><day>11</day><month>12</month><year>2025</year><volume>1264</volume><fpage>1</fpage><lpage>35</lpage><pub-id pub-id-type="doi">10.3897/zookeys.1264.171283</pub-id></mixed-citation></tp:treatment-meta><tp:nomenclature><label>﻿</label><tp:taxon-name><object-id xmlns:xlink="http://www.w3.org/1999/xlink" content-type="arpha" xlink:type="simple">5808E28B-7F6B-563D-A18E-9A9CA38E2ACE</object-id>
            <tp:taxon-name-part taxon-name-part-type="genus" reg="Miccolamia">Miccolamia</tp:taxon-name-part>
            <tp:taxon-name-part taxon-name-part-type="species" reg="panda">panda</tp:taxon-name-part>
            <object-id xmlns:xlink="http://www.w3.org/1999/xlink" content-type="zoobank" xlink:type="simple">https://zoobank.org/DAC4D3A1-998F-4F87-82EE-2551F098A93E</object-id>
          </tp:taxon-name><tp:taxon-authority>Bi &amp; Chen</tp:taxon-authority><tp:taxon-status xmlns:xlink="http://www.w3.org/1999/xlink" xlink:type="simple">sp. nov.</tp:taxon-status><xref ref-type="fig" rid="F3">Figs 15</xref><xref ref-type="fig" rid="F3">, 16</xref><xref ref-type="fig" rid="F4">, 35</xref><xref ref-type="fig" rid="F6">, 58</xref><xref ref-type="fig" rid="F2">, Map 1 Chinese common name: 熊猫小沟胫天牛</xref></tp:nomenclature><tp:treatment-sec sec-type="type material" id="SECID0EIDBI"><title>Type material.</title><p><bold><italic>Holotype</italic></bold>: • male, “CHINA. Sichuan, Beichuan / Xiaozhaizigou, Xialiligou / 2,045 m, 2016.VIII.14 / leg. Ying-Hui Li” (<abbrev xmlns:xlink="http://www.w3.org/1999/xlink" content-type="institution" xlink:title="Insect Collection of Shanghai Normal University, Shanghai, China" id="ABBRID0ETDBI" xlink:type="simple">SNUC</abbrev>). <bold><italic>Paratypes</italic></bold> (3 males, 1 female): 2 males, same locality as holotype “2016.VIII.14 / leg. Ying-Hui Li” (<abbrev xmlns:xlink="http://www.w3.org/1999/xlink" content-type="institution" xlink:title="Collection of Chang-Chin Chen, Tianjin, China" id="ABBRID0E2DBI" xlink:type="simple">CCCC</abbrev>); • 1 female, “CHINA. Sichuan, Beichuan / Xiaozhaizigou, Dahuodi / 2,045 m, 2016.VIII.16 / leg. Ying-Hui Li” (<abbrev xmlns:xlink="http://www.w3.org/1999/xlink" content-type="institution" xlink:title="Collection of Chang-Chin Chen, Tianjin, China" id="ABBRID0EAEBI" xlink:type="simple">CCCC</abbrev>); • 1 male, “CHINA. Sichuan, Beichuan / Piankou, Zhulingou / 1,713 m, 2017.VII.10 / leg. Ying-Hui Li” (<abbrev xmlns:xlink="http://www.w3.org/1999/xlink" content-type="institution" xlink:title="Collection of Chang-Chin Chen, Tianjin, China" id="ABBRID0EFEBI" xlink:type="simple">CCCC</abbrev>).</p></tp:treatment-sec><tp:treatment-sec sec-type="description" id="SECID0EKEBI"><title>Description.</title><p><bold>Male</bold> (Fig. <xref ref-type="fig" rid="F3">15</xref>). <abbrev xmlns:xlink="http://www.w3.org/1999/xlink" xlink:title="body length, length from front of head to elytral apices" id="ABBRID0EWEBI" xlink:type="simple">BL</abbrev> = 3.14–3.44, <abbrev xmlns:xlink="http://www.w3.org/1999/xlink" xlink:title="body width" id="ABBRID0E1EBI" xlink:type="simple">BW</abbrev> = 0.97–1.06 mm. Body and appendages mostly brown; antennomeres III–XI basally, apical margins of elytra, basal halves of tibiae and tarsi reddish brown; femora and ventral surface dark brown. Head sparsely covered with yellowish to tawny pubescence; antennae covered with fine brownish pubescence intermixed with very sparse yellowish hairs, the latter partially forming vague basal rings on antennomeres III–XI; pronotum clothed with intermixed brownish and yellowish pubescence, the yellowish hairs forming a narrow strip along the midline; scutellum covered with dense yellowish hairs on posterior half; elytra mostly covered with gray to yellowish pubescence, comparatively sparser on basal half, occasionally interrupted by a few small glabrous spots; disk with two transverse dark brown pubescent bands, of which a small band ~1/2 of humeral width occupying basal 1/6 and a broader one ~1/4 of elytral length situated slightly behind the midlength with a sinuate anterior margin, not reaching lateral margins; legs and ventral surface moderately covered with fine yellowish pubescence throughout.</p><p>Head slightly wider than pronotal anterior margin, shallowly concave between antennal tubercles; frons densely and finely punctate. Eyes deeply emarginated, upper and lower eye lobes connected by 1 row of ommatidia; lower eye lobe ~1.9 × as long as wide, 1.7 × as long as gena. Antennae moderately long and slender, subequal to body length; scape moderately clavate, densely and finely punctate and sculptured; antennomere III 0.9 × as long as IV, 1.2 × as long as scape, 1.3 × as long as antennomere V.</p><p>Pronotum subequal to the width across lateral tubercles, 1.4 × as long as basal width; moderately constricted at base, without distinct transverse grooves; lateral tubercles situated near basal 2/5, small with acute apices; disk strongly convex, densely finely punctate with interspersed large setigerous punctures mainly on basal half.</p><p>Elytra elongate, <abbrev xmlns:xlink="http://www.w3.org/1999/xlink" xlink:title="elytra length along suture" id="ABBRID0ECFBI" xlink:type="simple">EL</abbrev>/<abbrev xmlns:xlink="http://www.w3.org/1999/xlink" xlink:title="maximum elytral width" id="ABBRID0EGFBI" xlink:type="simple">EW</abbrev> = 2.1–2.2, <abbrev xmlns:xlink="http://www.w3.org/1999/xlink" xlink:title="elytra length along suture" id="ABBRID0EKFBI" xlink:type="simple">EL</abbrev>/<abbrev xmlns:xlink="http://www.w3.org/1999/xlink" xlink:title="pronotum length along midline" id="ABBRID0EOFBI" xlink:type="simple">PL</abbrev> = 2.7–2.9, subparallel-sided on basal 1/3, distinctly dilated at apical 1/3, then convergent toward separately rounded apices; distinctly convex near apical 1/3 in lateral view (Fig. <xref ref-type="fig" rid="F4">35</xref>); humeri broadly rounded; lacking subbasal tubercles but with pair of indistinct swellings in basal 1/5; disk coarsely punctate at basal half, partially forming longitudinal rows. Ventral surface with mesosternum and metaventrite densely finely rugose-punctate; elsewhere finely punctate. Legs moderately long and thick, metatibiae almost exceeding elytral apices; femora moderately thickened; tarsal claws appendiculate.</p><p><bold><italic>Male terminalia</italic>.</bold> Tergite VIII (Fig. <xref ref-type="fig" rid="F6">58a</xref>) transverse, moderately emarginated apically with broadly rounded sides; apical margin bearing a few short fine setae. Tegmen (Fig. <xref ref-type="fig" rid="F6">58b</xref>) with lateral lobe subparallel-sided toward subacute apex; bearing a few very long setae at apices and some short fine setae mainly on apical half ventrally. Median lobe (Fig. <xref ref-type="fig" rid="F6">58c</xref>) moderately curved in lateral view; apex subacute.</p><p><bold>Female</bold> (Fig. <xref ref-type="fig" rid="F3">16</xref>). <abbrev xmlns:xlink="http://www.w3.org/1999/xlink" xlink:title="body length, length from front of head to elytral apices" id="ABBRID0ERGBI" xlink:type="simple">BL</abbrev> = 3.47 mm, <abbrev xmlns:xlink="http://www.w3.org/1999/xlink" xlink:title="body width" id="ABBRID0EVGBI" xlink:type="simple">BW</abbrev> = 1.09 mm. Almost identical to male in general appearance. Body slightly stouter and appendages relatively shorter. <abbrev xmlns:xlink="http://www.w3.org/1999/xlink" xlink:title="antennal length" id="ABBRID0EZGBI" xlink:type="simple">AL</abbrev>/<abbrev xmlns:xlink="http://www.w3.org/1999/xlink" xlink:title="body length, length from front of head to elytral apices" id="ABBRID0E4GBI" xlink:type="simple">BL</abbrev> = 1.0. <abbrev xmlns:xlink="http://www.w3.org/1999/xlink" xlink:title="elytra length along suture" id="ABBRID0EBHBI" xlink:type="simple">EL</abbrev>/<abbrev xmlns:xlink="http://www.w3.org/1999/xlink" xlink:title="maximum elytral width" id="ABBRID0EFHBI" xlink:type="simple">EW</abbrev> = 2.1.</p></tp:treatment-sec><tp:treatment-sec sec-type="remarks" id="SECID0EJHBI"><title>Remarks.</title><p>This new species is most similar to <italic><tp:taxon-name><tp:taxon-name-part taxon-name-part-type="genus" reg="Miccolamia">M.</tp:taxon-name-part> <tp:taxon-name-part taxon-name-part-type="species" reg="coenosa">coenosa</tp:taxon-name-part></tp:taxon-name></italic> and <italic><tp:taxon-name><tp:taxon-name-part taxon-name-part-type="genus" reg="Miccolamia">M.</tp:taxon-name-part> <tp:taxon-name-part taxon-name-part-type="species" reg="shennong">shennong</tp:taxon-name-part></tp:taxon-name></italic> by the general habitus, especially by the elytra lacking subbasal tubercles. However, it can be readily distinguished from them by the pronotum more elongate; elytra more strongly constricted at bases; pronotum and posterior portion of elytra strongly convex in lateral view (cf. Figs <xref ref-type="fig" rid="F4">33–35</xref>); and elytral dark maculae with sharply defined edges.</p></tp:treatment-sec><tp:treatment-sec sec-type="etymology" id="SECID0EJIBI"><title>Etymology.</title><p>The new species is named after <italic><tp:taxon-name><tp:taxon-name-part taxon-name-part-type="genus" reg="Ailuropoda">Ailuropoda</tp:taxon-name-part> <tp:taxon-name-part taxon-name-part-type="species" reg="melanoleuca">melanoleuca</tp:taxon-name-part></tp:taxon-name></italic> (the Giant Panda) for their shared bicolored appearance and partial geographic distribution overlap.</p></tp:treatment-sec><tp:treatment-sec sec-type="distribution" id="SECID0E1IBI"><title>Distribution</title><p><bold>(Map <xref ref-type="fig" rid="F2">1</xref>).</bold> China: Sichuan.</p></tp:treatment-sec><tp:treatment-sec><!--Section generated to contain objects referenced in tp:taxon-treatment.--><fig id="F3" position="float" orientation="portrait"><object-id xmlns:xlink="http://www.w3.org/1999/xlink" content-type="doi" xlink:type="simple">10.3897/zookeys.1264.171283.figures13-24</object-id><object-id xmlns:xlink="http://www.w3.org/1999/xlink" content-type="arpha" xlink:type="simple">D0C76AC1-5697-5669-B2C9-54A1F46375CE</object-id><label>Figures 13–24.</label><caption><p>Habitus of <italic><tp:taxon-name><tp:taxon-name-part taxon-name-part-type="genus" reg="Miccolamia">Miccolamia</tp:taxon-name-part></tp:taxon-name></italic> spp.;13. <italic><tp:taxon-name><tp:taxon-name-part taxon-name-part-type="genus" reg="Miccolamia">M.</tp:taxon-name-part> <tp:taxon-name-part taxon-name-part-type="species" reg="coenosa">coenosa</tp:taxon-name-part></tp:taxon-name></italic> Holzschuh, 2010 from Hubei; 14. <italic><tp:taxon-name><tp:taxon-name-part taxon-name-part-type="genus" reg="Miccolamia">M.</tp:taxon-name-part> <tp:taxon-name-part taxon-name-part-type="species" reg="shennong">shennong</tp:taxon-name-part></tp:taxon-name></italic> sp. nov. (holotype) from Hubei; 15, 16. <italic><tp:taxon-name><tp:taxon-name-part taxon-name-part-type="genus" reg="Miccolamia">M.</tp:taxon-name-part> <tp:taxon-name-part taxon-name-part-type="species" reg="panda">panda</tp:taxon-name-part></tp:taxon-name></italic> sp. nov. from Sichuan (15 holotype, 16 paratype); 17, 18. <italic><tp:taxon-name><tp:taxon-name-part taxon-name-part-type="genus" reg="Miccolamia">M.</tp:taxon-name-part> <tp:taxon-name-part taxon-name-part-type="species" reg="dracuncula">dracuncula</tp:taxon-name-part></tp:taxon-name></italic> Gressitt, 1942 from Sichuan; 19, 20. <italic><tp:taxon-name><tp:taxon-name-part taxon-name-part-type="genus" reg="Miccolamia">M.</tp:taxon-name-part> <tp:taxon-name-part taxon-name-part-type="species" reg="dracuncula">dracuncula</tp:taxon-name-part> <tp:taxon-name-part taxon-name-part-type="subspecies" reg="orientalis">orientalis</tp:taxon-name-part></tp:taxon-name></italic> ssp. nov. from Zhejiang (19 holotype, 20 paratype); 21. <italic><tp:taxon-name><tp:taxon-name-part taxon-name-part-type="genus" reg="Miccolamia">M.</tp:taxon-name-part> <tp:taxon-name-part taxon-name-part-type="species" reg="binodosa">binodosa</tp:taxon-name-part></tp:taxon-name></italic> Pic, 1935 from Yunnan; 22. <italic><tp:taxon-name><tp:taxon-name-part taxon-name-part-type="genus" reg="Miccolamia">M.</tp:taxon-name-part> <tp:taxon-name-part taxon-name-part-type="species" reg="liubini">liubini</tp:taxon-name-part></tp:taxon-name></italic> sp. nov. (holotype); 23, 24. <italic><tp:taxon-name><tp:taxon-name-part taxon-name-part-type="genus" reg="Miccolamia">M.</tp:taxon-name-part> <tp:taxon-name-part taxon-name-part-type="species" reg="tuberculipennis">tuberculipennis</tp:taxon-name-part></tp:taxon-name></italic> Breuning, 1947 from Zhejiang; 13–15, 17, 19, 21, 23. Male; 16, 18, 20, 22, 24. Female. Not to scale.</p></caption><graphic xmlns:xlink="http://www.w3.org/1999/xlink" xlink:href="zookeys-1264-001_article-171283__-g003.jpg" position="float" orientation="portrait" xlink:type="simple" id="oo_1490498.jpg"><uri content-type="original_file" xlink:type="simple">https://binary.pensoft.net/fig/1490498</uri></graphic></fig><fig id="F4" position="float" orientation="portrait"><object-id xmlns:xlink="http://www.w3.org/1999/xlink" content-type="doi" xlink:type="simple">10.3897/zookeys.1264.171283.figures25-43</object-id><object-id xmlns:xlink="http://www.w3.org/1999/xlink" content-type="arpha" xlink:type="simple">EDE87A8B-8CDA-547D-9341-0CBE969BE596</object-id><label>Figures 25–43.</label><caption><p>Habitus of <italic><tp:taxon-name><tp:taxon-name-part taxon-name-part-type="genus" reg="Miccolamia">Miccolamia</tp:taxon-name-part></tp:taxon-name></italic> spp. 25, 26. Dorsal view; 27–40. Lateral view; 27–40. Fore tarsal claw in frontal view; 25, 26, 40. <italic><tp:taxon-name><tp:taxon-name-part taxon-name-part-type="genus" reg="Miccolamia">M.</tp:taxon-name-part> <tp:taxon-name-part taxon-name-part-type="species" reg="castaneoverrucosa">castaneoverrucosa</tp:taxon-name-part></tp:taxon-name></italic> Hayashi, 1974 from Taiwan; 27, 41. <italic><tp:taxon-name><tp:taxon-name-part taxon-name-part-type="genus" reg="Miccolamia">M.</tp:taxon-name-part> <tp:taxon-name-part taxon-name-part-type="species" reg="savioi">savioi</tp:taxon-name-part></tp:taxon-name></italic> Gressitt, 1940; 28. <italic><tp:taxon-name><tp:taxon-name-part taxon-name-part-type="genus" reg="Miccolamia">M.</tp:taxon-name-part> <tp:taxon-name-part taxon-name-part-type="species" reg="mystica">mystica</tp:taxon-name-part></tp:taxon-name></italic> sp. nov.; 29. <italic><tp:taxon-name><tp:taxon-name-part taxon-name-part-type="genus" reg="Miccolamia">M.</tp:taxon-name-part> <tp:taxon-name-part taxon-name-part-type="species" reg="minuta">minuta</tp:taxon-name-part></tp:taxon-name></italic> sp. nov.; 30. <italic><tp:taxon-name><tp:taxon-name-part taxon-name-part-type="genus" reg="Miccolamia">M.</tp:taxon-name-part> <tp:taxon-name-part taxon-name-part-type="species" reg="yanziae">yanziae</tp:taxon-name-part></tp:taxon-name></italic> sp. nov.; 31. <italic><tp:taxon-name><tp:taxon-name-part taxon-name-part-type="genus" reg="Miccolamia">M.</tp:taxon-name-part> <tp:taxon-name-part taxon-name-part-type="species" reg="holzschuhi">holzschuhi</tp:taxon-name-part></tp:taxon-name></italic> sp. nov.; 32. <italic><tp:taxon-name><tp:taxon-name-part taxon-name-part-type="genus" reg="Miccolamia">M.</tp:taxon-name-part> <tp:taxon-name-part taxon-name-part-type="species" reg="tonsilis">tonsilis</tp:taxon-name-part></tp:taxon-name></italic> Holzschuh, 2010; 33. <italic><tp:taxon-name><tp:taxon-name-part taxon-name-part-type="genus" reg="Miccolamia">M.</tp:taxon-name-part> <tp:taxon-name-part taxon-name-part-type="species" reg="coenosa">coenosa</tp:taxon-name-part></tp:taxon-name></italic> Holzschuh, 2010; 34. <italic><tp:taxon-name><tp:taxon-name-part taxon-name-part-type="genus" reg="Miccolamia">M.</tp:taxon-name-part> <tp:taxon-name-part taxon-name-part-type="species" reg="shennong">shennong</tp:taxon-name-part></tp:taxon-name></italic> sp. nov.; 35. <italic><tp:taxon-name><tp:taxon-name-part taxon-name-part-type="genus" reg="Miccolamia">M.</tp:taxon-name-part> <tp:taxon-name-part taxon-name-part-type="species" reg="panda">panda</tp:taxon-name-part></tp:taxon-name></italic> sp. nov.; 36. <italic><tp:taxon-name><tp:taxon-name-part taxon-name-part-type="genus" reg="Miccolamia">M.</tp:taxon-name-part> <tp:taxon-name-part taxon-name-part-type="species" reg="binodosa">binodosa</tp:taxon-name-part></tp:taxon-name></italic> Pic, 1935; 37. <italic><tp:taxon-name><tp:taxon-name-part taxon-name-part-type="genus" reg="Miccolamia">M.</tp:taxon-name-part> <tp:taxon-name-part taxon-name-part-type="species" reg="dracuncula">dracuncula</tp:taxon-name-part></tp:taxon-name></italic> Gressitt, 1942; 38, 42. <italic><tp:taxon-name><tp:taxon-name-part taxon-name-part-type="genus" reg="Miccolamia">M.</tp:taxon-name-part> <tp:taxon-name-part taxon-name-part-type="species" reg="liubini">liubini</tp:taxon-name-part></tp:taxon-name></italic> sp. nov.; 39, 43. <italic><tp:taxon-name><tp:taxon-name-part taxon-name-part-type="genus" reg="Miccolamia">M.</tp:taxon-name-part> <tp:taxon-name-part taxon-name-part-type="species" reg="tuberculipennis">tuberculipennis</tp:taxon-name-part></tp:taxon-name></italic> Breuning, 1947; 40. <italic><tp:taxon-name><tp:taxon-name-part taxon-name-part-type="genus" reg="Miccolamia">M.</tp:taxon-name-part> <tp:taxon-name-part taxon-name-part-type="species" reg="castaneoverrucosa">castaneoverrucosa</tp:taxon-name-part></tp:taxon-name></italic> Hayashi, 1974; 27–37, 39, 40. Male; 38. Female. Scale bar 50 μm (41–43), 25–40 not to scale.</p></caption><graphic xmlns:xlink="http://www.w3.org/1999/xlink" xlink:href="zookeys-1264-001_article-171283__-g004.jpg" position="float" orientation="portrait" xlink:type="simple" id="oo_1490499.jpg"><uri content-type="original_file" xlink:type="simple">https://binary.pensoft.net/fig/1490499</uri></graphic></fig><fig id="F6" position="float" orientation="portrait"><object-id xmlns:xlink="http://www.w3.org/1999/xlink" content-type="doi" xlink:type="simple">10.3897/zookeys.1264.171283.figures52-60</object-id><object-id xmlns:xlink="http://www.w3.org/1999/xlink" content-type="arpha" xlink:type="simple">A99F7E19-88DB-5E88-A65A-78D4C9818929</object-id><label>Figures 52–60.</label><caption><p>Male terminalia of <italic><tp:taxon-name><tp:taxon-name-part taxon-name-part-type="genus" reg="Miccolamia">Miccolamia</tp:taxon-name-part></tp:taxon-name></italic> spp. 52–58. Genitalia; 59, 60. Endophallus in inflated and everted condition; 52, 59. <italic><tp:taxon-name><tp:taxon-name-part taxon-name-part-type="genus" reg="Miccolamia">M.</tp:taxon-name-part> <tp:taxon-name-part taxon-name-part-type="species" reg="savioi">savioi</tp:taxon-name-part></tp:taxon-name></italic> Gressitt, 1940; 53. <italic><tp:taxon-name><tp:taxon-name-part taxon-name-part-type="genus" reg="Miccolamia">M.</tp:taxon-name-part> <tp:taxon-name-part taxon-name-part-type="species" reg="mystica">mystica</tp:taxon-name-part></tp:taxon-name></italic> sp. nov.; 54, 60. <italic><tp:taxon-name><tp:taxon-name-part taxon-name-part-type="genus" reg="Miccolamia">M.</tp:taxon-name-part> <tp:taxon-name-part taxon-name-part-type="species" reg="minuta">minuta</tp:taxon-name-part></tp:taxon-name></italic> sp. nov.; 55. <italic><tp:taxon-name><tp:taxon-name-part taxon-name-part-type="genus" reg="Miccolamia">M.</tp:taxon-name-part> <tp:taxon-name-part taxon-name-part-type="species" reg="yanziae">yanziae</tp:taxon-name-part></tp:taxon-name></italic> sp. nov.; 56. <italic><tp:taxon-name><tp:taxon-name-part taxon-name-part-type="genus" reg="Miccolamia">M.</tp:taxon-name-part> <tp:taxon-name-part taxon-name-part-type="species" reg="holzschuhi">holzschuhi</tp:taxon-name-part></tp:taxon-name></italic> sp. nov.; 57. <italic><tp:taxon-name><tp:taxon-name-part taxon-name-part-type="genus" reg="Miccolamia">M.</tp:taxon-name-part> <tp:taxon-name-part taxon-name-part-type="species" reg="shennong">shennong</tp:taxon-name-part></tp:taxon-name></italic> sp. nov.; 58. <italic><tp:taxon-name><tp:taxon-name-part taxon-name-part-type="genus" reg="Miccolamia">M.</tp:taxon-name-part> <tp:taxon-name-part taxon-name-part-type="species" reg="panda">panda</tp:taxon-name-part></tp:taxon-name></italic> sp. nov. a tergite VIII with sternites VIII and IX in ventral view b tegmen in ventral view and lateral view c median lobe in ventral view and lateral view. Abbreviations: <abbrev xmlns:xlink="http://www.w3.org/1999/xlink" xlink:title="apical phallomere" id="ABBRID0EWHDI" xlink:type="simple">APH</abbrev> apical phallomere <abbrev xmlns:xlink="http://www.w3.org/1999/xlink" xlink:title="basal phallomere" id="ABBRID0E1HDI" xlink:type="simple">BPH</abbrev> basal phallomere <abbrev xmlns:xlink="http://www.w3.org/1999/xlink" xlink:title="median phallomere" id="ABBRID0E5HDI" xlink:type="simple">MPH</abbrev> median phallomere <abbrev xmlns:xlink="http://www.w3.org/1999/xlink" xlink:title="crescent-shaped sclerites" id="ABBRID0ECIDI" xlink:type="simple">cs</abbrev> crescent-shaped sclerites <abbrev xmlns:xlink="http://www.w3.org/1999/xlink" xlink:title="gonopore" id="ABBRID0EGIDI" xlink:type="simple">gn</abbrev> gonopore (59, 60). Scale bars 0.2 mm (52–58), 59, 60 not to scale.</p></caption><graphic xmlns:xlink="http://www.w3.org/1999/xlink" xlink:href="zookeys-1264-001_article-171283__-g006.jpg" position="float" orientation="portrait" xlink:type="simple" id="oo_1490501.jpg"><uri content-type="original_file" xlink:type="simple">https://binary.pensoft.net/fig/1490501</uri></graphic></fig><fig id="F2" position="float" orientation="portrait"><object-id xmlns:xlink="http://www.w3.org/1999/xlink" content-type="doi" xlink:type="simple">10.3897/zookeys.1264.171283.map1</object-id><object-id xmlns:xlink="http://www.w3.org/1999/xlink" content-type="arpha" xlink:type="simple">C9511A28-9503-53F5-9253-9D218E746A11</object-id><label>Map 1.</label><caption><p>Distribution of the species of <italic><tp:taxon-name><tp:taxon-name-part taxon-name-part-type="genus" reg="Miccolamia">Miccolamia</tp:taxon-name-part></tp:taxon-name></italic> from China.</p></caption><graphic xmlns:xlink="http://www.w3.org/1999/xlink" xlink:href="zookeys-1264-001_article-171283__-g002.jpg" position="float" orientation="portrait" xlink:type="simple" id="oo_1490497.jpg"><uri content-type="original_file" xlink:type="simple">https://binary.pensoft.net/fig/1490497</uri></graphic></fig></tp:treatment-sec></tp:taxon-treatment>
