# Supplementary material for: ﻿A revision of the genus Miccolamia Bates from China (Coleoptera, Cerambycidae, Lamiinae, Desmiphorini)
Source: Zookeys. 2025 Dec 11;1264:1–35. doi: 10.3897/zookeys.1264.171283 (PMC12715514; doi:10.3897/zookeys.1264.171283)
Supplement: XML Treatment for Miccolamia dracuncula orientalis [file zookeys.1264.171283-treatment14.xml]

<!DOCTYPE tp:taxon-treatment
  PUBLIC "-//TaxonX//DTD Taxonomic Treatment Publishing DTD v0 20100105//EN" "tax-treatment-NSO.dtd">
<tp:taxon-treatment xmlns:tp="http://www.plazi.org/taxpub"><tp:treatment-meta><kwd-group><label>Taxon classification</label><kwd>
              <named-content content-type="kingdom">Animalia</named-content>
            </kwd><kwd>
              <named-content content-type="order">Coleoptera</named-content>
            </kwd><kwd>
              <named-content content-type="family">Cerambycidae</named-content>
            </kwd></kwd-group><mixed-citation publication-type="journal"><person-group><name><surname>Bi</surname><given-names>Wen-Xuan</given-names></name><name><surname>Chen</surname><given-names>Chang-Chin</given-names></name><name><surname>Lin</surname><given-names>Mei-Ying</given-names></name></person-group><article-title>﻿A revision of the genus <italic><tp:taxon-name><tp:taxon-name-part taxon-name-part-type="genus" reg="Miccolamia">Miccolamia</tp:taxon-name-part></tp:taxon-name></italic> Bates from China (<tp:taxon-name><tp:taxon-name-part taxon-name-part-type="order">Coleoptera</tp:taxon-name-part></tp:taxon-name>, <tp:taxon-name><tp:taxon-name-part taxon-name-part-type="family">Cerambycidae</tp:taxon-name-part></tp:taxon-name>, <tp:taxon-name><tp:taxon-name-part taxon-name-part-type="subfamily">Lamiinae</tp:taxon-name-part></tp:taxon-name>, <tp:taxon-name><tp:taxon-name-part taxon-name-part-type="tribe">Desmiphorini</tp:taxon-name-part></tp:taxon-name>)</article-title><source>Zookeys</source><day>11</day><month>12</month><year>2025</year><volume>1264</volume><fpage>1</fpage><lpage>35</lpage><pub-id pub-id-type="doi">10.3897/zookeys.1264.171283</pub-id></mixed-citation></tp:treatment-meta><tp:nomenclature><label>﻿</label><tp:taxon-name><object-id xmlns:xlink="http://www.w3.org/1999/xlink" content-type="arpha" xlink:type="simple">2F40314F-A8AD-5E75-8545-D620D2E7DC82</object-id>
            <tp:taxon-name-part taxon-name-part-type="genus" reg="Miccolamia">Miccolamia</tp:taxon-name-part>
            <tp:taxon-name-part taxon-name-part-type="species" reg="dracuncula">dracuncula</tp:taxon-name-part>
            <tp:taxon-name-part taxon-name-part-type="subspecies" reg="orientalis">orientalis</tp:taxon-name-part>
            <object-id xmlns:xlink="http://www.w3.org/1999/xlink" content-type="zoobank" xlink:type="simple">https://zoobank.org/72E15F88-9B96-4B14-AAA4-C5E256E2FC19</object-id>
          </tp:taxon-name><tp:taxon-authority>Bi &amp; Lin</tp:taxon-authority><tp:taxon-status xmlns:xlink="http://www.w3.org/1999/xlink" xlink:type="simple">ssp. nov.</tp:taxon-status><xref ref-type="fig" rid="F3">Figs 19</xref><xref ref-type="fig" rid="F3">, 20</xref><xref ref-type="fig" rid="F2">, Map 1 Chinese common name: 峨眉小沟胫天牛东部亚种</xref></tp:nomenclature><tp:treatment-sec sec-type="type material" id="SECID0E52BI"><title>Type material.</title><p><bold><italic>Holotype</italic></bold>: • male, “CHINA. Zhejiang, Anji / Longwangshan / 1,185 m, 2017.VII.12 / leg. Wen-Xuan Bi” (<abbrev xmlns:xlink="http://www.w3.org/1999/xlink" content-type="institution" xlink:title="Insect Collection of Shanghai Normal University, Shanghai, China" id="ABBRID0EJ3BI" xlink:type="simple">SNUC</abbrev>). <bold><italic>Paratypes</italic></bold> (5 male, 6 female): 1 male, same data as holotype (<abbrev xmlns:xlink="http://www.w3.org/1999/xlink" content-type="institution" xlink:title="Collection of Wen-Xuan Bi, Shanghai, China" id="ABBRID0ER3BI" xlink:type="simple">CBWX</abbrev>); • 1 female, “CHINA. Zhejiang / Xitianmushan / 1,300 m, 2010.VII.4 / leg. Chun-Guo Xu” (<abbrev xmlns:xlink="http://www.w3.org/1999/xlink" content-type="institution" xlink:title="Collection of Wen-Xuan Bi, Shanghai, China" id="ABBRID0EW3BI" xlink:type="simple">CBWX</abbrev>); • 1 female, “Zhejiang, Xitianmushan / Houshanmen 500 m, 1998.VII.21 Ming-Shui Zhao” (<named-content xmlns:xlink="http://www.w3.org/1999/xlink" content-type="dwc:institutional_code" xlink:title="Institute of Zoology, Chinese Academy of Sciences, Beijing, China" xlink:href="http://grbio.org/institution/institute-zoology-chinese-academy-sciences" xlink:type="simple">IZCAS</named-content>); • 1 male, “CHINA. Zhejiang, Qingliangfeng / Longtangshan / 1,120 m, 2023.VII.11 / leg. Wen-Xuan Bi” (<abbrev xmlns:xlink="http://www.w3.org/1999/xlink" content-type="institution" xlink:title="Collection of Wen-Xuan Bi, Shanghai, China" id="ABBRID0EA4BI" xlink:type="simple">CBWX</abbrev>); • 1 male, “CHINA. Zhejiang, Changhua / Qianqingtang / 1,100 m, 2008.VIII.7 / leg. Dao-Zheng Qin” (<abbrev xmlns:xlink="http://www.w3.org/1999/xlink" content-type="institution" xlink:title="Collection of Wen-Xuan Bi, Shanghai, China" id="ABBRID0EF4BI" xlink:type="simple">CBWX</abbrev>); • 1 female, “CHINA. Zhejiang, Hangzhou / Linan, Qianqingtang / 1,100–1,140 m, 2023.VII.12 / leg. Jin-Teng Zhao” (<abbrev xmlns:xlink="http://www.w3.org/1999/xlink" content-type="institution" xlink:title="Collection of Chang-Chin Chen, Tianjin, China" id="ABBRID0EK4BI" xlink:type="simple">CCCC</abbrev>); • 1 female, ditto except “960–1,050 m, 2023.VII.13” (<abbrev xmlns:xlink="http://www.w3.org/1999/xlink" content-type="institution" xlink:title="Collection of Chang-Chin Chen, Tianjin, China" id="ABBRID0EP4BI" xlink:type="simple">CCCC</abbrev>); • 1 male, 1 female “CHINA. Hubei, Changyang / Tianzhushan / 940 m, 2021.VI.23 / leg. Wen-Xuan Bi” (<abbrev xmlns:xlink="http://www.w3.org/1999/xlink" content-type="institution" xlink:title="Collection of Wen-Xuan Bi, Shanghai, China" id="ABBRID0EU4BI" xlink:type="simple">CBWX</abbrev>); • 1 male, “CHINA. Anhui, Yuexi / Yaoluoping / 1,400 m, 2021.VII.5 / leg. Wen-Xuan Bi” (<abbrev xmlns:xlink="http://www.w3.org/1999/xlink" content-type="institution" xlink:title="Collection of Wen-Xuan Bi, Shanghai, China" id="ABBRID0EZ4BI" xlink:type="simple">CBWX</abbrev>); • 1 female, “CHINA. Hunan, Zhuzhou / Yanling, Lishuzhou, Xiaoping / 1,100–1,640 m, 2022.VI.4 / leg. Jin-Teng Zhao” (<abbrev xmlns:xlink="http://www.w3.org/1999/xlink" content-type="institution" xlink:title="Collection of Chang-Chin Chen, Tianjin, China" id="ABBRID0E54BI" xlink:type="simple">CCCC</abbrev>).</p></tp:treatment-sec><tp:treatment-sec sec-type="material" id="SECID0ED5BI"><title>Other material examined.</title><p><bold>Hubei</bold>: • 1 male, 3 females, Lichuan, Fubaoshan, 1,230 m, 2021.V.19, leg. Jin-Teng Zhao (<abbrev xmlns:xlink="http://www.w3.org/1999/xlink" content-type="institution" xlink:title="Collection of Chang-Chin Chen, Tianjin, China" id="ABBRID0EL5BI" xlink:type="simple">CCCC</abbrev>).</p></tp:treatment-sec><tp:treatment-sec sec-type="description" id="SECID0EQ5BI"><title>Description.</title><p><bold>Male</bold> (Fig. <xref ref-type="fig" rid="F3">19</xref>). <abbrev xmlns:xlink="http://www.w3.org/1999/xlink" xlink:title="body length, length from front of head to elytral apices" id="ABBRID0E35BI" xlink:type="simple">BL</abbrev> = 3.24–4.88, <abbrev xmlns:xlink="http://www.w3.org/1999/xlink" xlink:title="body width" id="ABBRID0EA6BI" xlink:type="simple">BW</abbrev> = 0.96–1.54 mm. Coloration similar to the nominate subspecies except for the integument of elytral apices becoming gradually lighter, making the apical band poorly defined; the appendages particularly the antennal flagellomeres and tibiae relatively lighter; and the pronotal disk lacking the median yellowish pubescent stripe. Structures almost identical to the nominate subspecies except for the head weakly concave between antennal tubercles; pronotal disk more sparsely pubescent and pronotal lateral tubercles with thicker bases and significantly shorter apices.</p><p><bold>Female</bold> (Fig. <xref ref-type="fig" rid="F3">20</xref>). <abbrev xmlns:xlink="http://www.w3.org/1999/xlink" xlink:title="body length, length from front of head to elytral apices" id="ABBRID0EM6BI" xlink:type="simple">BL</abbrev> = 3.38–4.65 mm, <abbrev xmlns:xlink="http://www.w3.org/1999/xlink" xlink:title="body width" id="ABBRID0EQ6BI" xlink:type="simple">BW</abbrev> = 1.07–1.50 mm.</p></tp:treatment-sec><tp:treatment-sec sec-type="remarks" id="SECID0EU6BI"><title>Remarks.</title><p>This new subspecies can be distinguished from the nominotypical subspecies by the aforementioned characters.</p><p>Four specimens from Lichuan, Hubei generally match the diagnostic features of <italic><tp:taxon-name><tp:taxon-name-part taxon-name-part-type="genus" reg="Miccolamia">M.</tp:taxon-name-part> <tp:taxon-name-part taxon-name-part-type="species" reg="dracuncula">d.</tp:taxon-name-part> <tp:taxon-name-part taxon-name-part-type="subspecies" reg="orientalis">orientalis</tp:taxon-name-part></tp:taxon-name></italic> but possess a well-defined light-colored transverse band on the elytral apices. These specimens, representing transitional forms between both subspecies, are provisionally assigned to <italic><tp:taxon-name><tp:taxon-name-part taxon-name-part-type="genus" reg="Miccolamia">M.</tp:taxon-name-part> <tp:taxon-name-part taxon-name-part-type="species" reg="dracuncula">d.</tp:taxon-name-part> <tp:taxon-name-part taxon-name-part-type="subspecies" reg="orientalis">orientalis</tp:taxon-name-part></tp:taxon-name></italic> but excluded from the type series.</p></tp:treatment-sec><tp:treatment-sec sec-type="etymology" id="SECID0EZACI"><title>Etymology.</title><p>The specific epithet is derived from the Latin <italic>orientālis</italic>, meaning eastern, referring to the distribution of this new subspecies.</p></tp:treatment-sec><tp:treatment-sec sec-type="distribution" id="SECID0EBBCI"><title>Distribution</title><p><bold>(Map <xref ref-type="fig" rid="F2">1</xref>).</bold> China: Zhejiang, Anhui, Hubei, Hunan.</p></tp:treatment-sec><tp:treatment-sec><!--Section generated to contain objects referenced in tp:taxon-treatment.--><fig id="F3" position="float" orientation="portrait"><object-id xmlns:xlink="http://www.w3.org/1999/xlink" content-type="doi" xlink:type="simple">10.3897/zookeys.1264.171283.figures13-24</object-id><object-id xmlns:xlink="http://www.w3.org/1999/xlink" content-type="arpha" xlink:type="simple">D0C76AC1-5697-5669-B2C9-54A1F46375CE</object-id><label>Figures 13–24.</label><caption><p>Habitus of <italic><tp:taxon-name><tp:taxon-name-part taxon-name-part-type="genus" reg="Miccolamia">Miccolamia</tp:taxon-name-part></tp:taxon-name></italic> spp.;13. <italic><tp:taxon-name><tp:taxon-name-part taxon-name-part-type="genus" reg="Miccolamia">M.</tp:taxon-name-part> <tp:taxon-name-part taxon-name-part-type="species" reg="coenosa">coenosa</tp:taxon-name-part></tp:taxon-name></italic> Holzschuh, 2010 from Hubei; 14. <italic><tp:taxon-name><tp:taxon-name-part taxon-name-part-type="genus" reg="Miccolamia">M.</tp:taxon-name-part> <tp:taxon-name-part taxon-name-part-type="species" reg="shennong">shennong</tp:taxon-name-part></tp:taxon-name></italic> sp. nov. (holotype) from Hubei; 15, 16. <italic><tp:taxon-name><tp:taxon-name-part taxon-name-part-type="genus" reg="Miccolamia">M.</tp:taxon-name-part> <tp:taxon-name-part taxon-name-part-type="species" reg="panda">panda</tp:taxon-name-part></tp:taxon-name></italic> sp. nov. from Sichuan (15 holotype, 16 paratype); 17, 18. <italic><tp:taxon-name><tp:taxon-name-part taxon-name-part-type="genus" reg="Miccolamia">M.</tp:taxon-name-part> <tp:taxon-name-part taxon-name-part-type="species" reg="dracuncula">dracuncula</tp:taxon-name-part></tp:taxon-name></italic> Gressitt, 1942 from Sichuan; 19, 20. <italic><tp:taxon-name><tp:taxon-name-part taxon-name-part-type="genus" reg="Miccolamia">M.</tp:taxon-name-part> <tp:taxon-name-part taxon-name-part-type="species" reg="dracuncula">dracuncula</tp:taxon-name-part> <tp:taxon-name-part taxon-name-part-type="subspecies" reg="orientalis">orientalis</tp:taxon-name-part></tp:taxon-name></italic> ssp. nov. from Zhejiang (19 holotype, 20 paratype); 21. <italic><tp:taxon-name><tp:taxon-name-part taxon-name-part-type="genus" reg="Miccolamia">M.</tp:taxon-name-part> <tp:taxon-name-part taxon-name-part-type="species" reg="binodosa">binodosa</tp:taxon-name-part></tp:taxon-name></italic> Pic, 1935 from Yunnan; 22. <italic><tp:taxon-name><tp:taxon-name-part taxon-name-part-type="genus" reg="Miccolamia">M.</tp:taxon-name-part> <tp:taxon-name-part taxon-name-part-type="species" reg="liubini">liubini</tp:taxon-name-part></tp:taxon-name></italic> sp. nov. (holotype); 23, 24. <italic><tp:taxon-name><tp:taxon-name-part taxon-name-part-type="genus" reg="Miccolamia">M.</tp:taxon-name-part> <tp:taxon-name-part taxon-name-part-type="species" reg="tuberculipennis">tuberculipennis</tp:taxon-name-part></tp:taxon-name></italic> Breuning, 1947 from Zhejiang; 13–15, 17, 19, 21, 23. Male; 16, 18, 20, 22, 24. Female. Not to scale.</p></caption><graphic xmlns:xlink="http://www.w3.org/1999/xlink" xlink:href="zookeys-1264-001_article-171283__-g003.jpg" position="float" orientation="portrait" xlink:type="simple" id="oo_1490498.jpg"><uri content-type="original_file" xlink:type="simple">https://binary.pensoft.net/fig/1490498</uri></graphic></fig><fig id="F2" position="float" orientation="portrait"><object-id xmlns:xlink="http://www.w3.org/1999/xlink" content-type="doi" xlink:type="simple">10.3897/zookeys.1264.171283.map1</object-id><object-id xmlns:xlink="http://www.w3.org/1999/xlink" content-type="arpha" xlink:type="simple">C9511A28-9503-53F5-9253-9D218E746A11</object-id><label>Map 1.</label><caption><p>Distribution of the species of <italic><tp:taxon-name><tp:taxon-name-part taxon-name-part-type="genus" reg="Miccolamia">Miccolamia</tp:taxon-name-part></tp:taxon-name></italic> from China.</p></caption><graphic xmlns:xlink="http://www.w3.org/1999/xlink" xlink:href="zookeys-1264-001_article-171283__-g002.jpg" position="float" orientation="portrait" xlink:type="simple" id="oo_1490497.jpg"><uri content-type="original_file" xlink:type="simple">https://binary.pensoft.net/fig/1490497</uri></graphic></fig></tp:treatment-sec></tp:taxon-treatment>
