# Supplementary material for: ﻿A revision of the genus Miccolamia Bates from China (Coleoptera, Cerambycidae, Lamiinae, Desmiphorini)
Source: Zookeys. 2025 Dec 11;1264:1–35. doi: 10.3897/zookeys.1264.171283 (PMC12715514; doi:10.3897/zookeys.1264.171283)
Supplement: XML Treatment for Miccolamia tuberculipennis [file zookeys.1264.171283-treatment16.xml]

<!DOCTYPE tp:taxon-treatment
  PUBLIC "-//TaxonX//DTD Taxonomic Treatment Publishing DTD v0 20100105//EN" "tax-treatment-NSO.dtd">
<tp:taxon-treatment xmlns:tp="http://www.plazi.org/taxpub"><tp:treatment-meta><kwd-group><label>Taxon classification</label><kwd>
              <named-content content-type="kingdom">Animalia</named-content>
            </kwd><kwd>
              <named-content content-type="order">Coleoptera</named-content>
            </kwd><kwd>
              <named-content content-type="family">Cerambycidae</named-content>
            </kwd></kwd-group><mixed-citation publication-type="journal"><person-group><name><surname>Bi</surname><given-names>Wen-Xuan</given-names></name><name><surname>Chen</surname><given-names>Chang-Chin</given-names></name><name><surname>Lin</surname><given-names>Mei-Ying</given-names></name></person-group><article-title>﻿A revision of the genus <italic><tp:taxon-name><tp:taxon-name-part taxon-name-part-type="genus" reg="Miccolamia">Miccolamia</tp:taxon-name-part></tp:taxon-name></italic> Bates from China (<tp:taxon-name><tp:taxon-name-part taxon-name-part-type="order">Coleoptera</tp:taxon-name-part></tp:taxon-name>, <tp:taxon-name><tp:taxon-name-part taxon-name-part-type="family">Cerambycidae</tp:taxon-name-part></tp:taxon-name>, <tp:taxon-name><tp:taxon-name-part taxon-name-part-type="subfamily">Lamiinae</tp:taxon-name-part></tp:taxon-name>, <tp:taxon-name><tp:taxon-name-part taxon-name-part-type="tribe">Desmiphorini</tp:taxon-name-part></tp:taxon-name>)</article-title><source>Zookeys</source><day>11</day><month>12</month><year>2025</year><volume>1264</volume><fpage>1</fpage><lpage>35</lpage><pub-id pub-id-type="doi">10.3897/zookeys.1264.171283</pub-id></mixed-citation></tp:treatment-meta><tp:nomenclature><label>﻿</label><tp:taxon-name><object-id xmlns:xlink="http://www.w3.org/1999/xlink" content-type="arpha" xlink:type="simple">8BA07789-7607-5586-8593-B1DB952BEA4E</object-id>
            <tp:taxon-name-part taxon-name-part-type="genus" reg="Miccolamia">Miccolamia</tp:taxon-name-part>
            <tp:taxon-name-part taxon-name-part-type="species" reg="tuberculipennis">tuberculipennis</tp:taxon-name-part>
          </tp:taxon-name><tp:taxon-authority>Breuning, 1947</tp:taxon-authority><xref ref-type="fig" rid="F3">Figs 23</xref><xref ref-type="fig" rid="F3">, 24</xref><xref ref-type="fig" rid="F4">, 39</xref><xref ref-type="fig" rid="F2">, Map 1 Chinese common name: 瘤翅小沟胫天牛</xref><tp:nomenclature-citation-list><tp:nomenclature-citation><tp:taxon-name>
                <tp:taxon-name-part taxon-name-part-type="genus" reg="Miccolamia">Miccolamia</tp:taxon-name-part> <tp:taxon-name-part taxon-name-part-type="species" reg="tuberculipennis">tuberculipennis</tp:taxon-name-part></tp:taxon-name><comment>Breuning, 1947: 58. Type locality: Foochow (= Fuzhou), Fujian.</comment></tp:nomenclature-citation><tp:nomenclature-citation><tp:taxon-name>
                <tp:taxon-name-part taxon-name-part-type="genus" reg="Miccolamia">Miccolamia</tp:taxon-name-part> <tp:taxon-name-part taxon-name-part-type="species" reg="tuberculipennis">tuberculipennis</tp:taxon-name-part></tp:taxon-name><comment>: <xref ref-type="bibr" rid="B8">Gressitt 1951</xref>: 533, 534; <xref ref-type="bibr" rid="B3">Breuning 1963</xref>: 490; <xref ref-type="bibr" rid="B14">Hua 2002</xref>: 216.</comment></tp:nomenclature-citation><tp:nomenclature-citation><tp:taxon-name>
                <tp:taxon-name-part taxon-name-part-type="genus" reg="Miccolamia">Miccolamia</tp:taxon-name-part> (<tp:taxon-name-part taxon-name-part-type="subgenus" reg="Miccolamia">Miccolamia</tp:taxon-name-part>) <tp:taxon-name-part taxon-name-part-type="species" reg="tuberculipennis">tuberculipennis</tp:taxon-name-part></tp:taxon-name><comment>: <xref ref-type="bibr" rid="B20">Löbl and Smetana 2010</xref>: 224; <xref ref-type="bibr" rid="B18">Lin and Yang 2019</xref>: 261; <xref ref-type="bibr" rid="B5">Danilevsky 2020</xref>: 315.</comment></tp:nomenclature-citation><tp:nomenclature-citation><tp:taxon-name>
                <tp:taxon-name-part taxon-name-part-type="genus" reg="Miccolamia">Miccolamia</tp:taxon-name-part> (<tp:taxon-name-part taxon-name-part-type="subgenus" reg="Isomiccolamia">Isomiccolamia</tp:taxon-name-part>) <tp:taxon-name-part taxon-name-part-type="species" reg="tuberculipennis">tuberculipennis</tp:taxon-name-part></tp:taxon-name><comment>: <xref ref-type="bibr" rid="B4">Breuning 1975</xref>: 52, 54.</comment></tp:nomenclature-citation></tp:nomenclature-citation-list></tp:nomenclature><tp:treatment-sec sec-type="type material" id="SECID0EJLCI"><title>Type material examined.</title><p><bold><italic>Holotype</italic></bold> (Fig. <xref ref-type="fig" rid="F5">46</xref>): • male, “<italic>Fo chow</italic> / <italic>Fokien</italic>”, “<italic>Miccolamia</italic> / <italic>tuberculipenni</italic> / <italic>mihi Type</italic> / det. Breuning”, “Typus” [red label], “Naturhistoriska / Riksmuseet Stockholm / Loan no 342/97”, “5251 / E94” (JLKB000027292, <named-content xmlns:xlink="http://www.w3.org/1999/xlink" content-type="dwc:institutional_code" xlink:title="Naturhistoriska Riksmuseet, Stockholm, Sweden" xlink:href="http://grbio.org/institution/naturhistoriska-riksmuseet" xlink:type="simple">NHRS</named-content>), three photographs examined taken by Johannes Bergsten in 2017.</p></tp:treatment-sec><tp:treatment-sec sec-type="material" id="SECID0ERMCI"><title>Additional material examined.</title><p><bold>Zhejiang</bold>: • 1 male, 1 female, Longquan, Fengyangshan, Luaocun, 1,100 m, 2014.IV.28, leg. Z. Peng &amp; X.-B. Song (<abbrev xmlns:xlink="http://www.w3.org/1999/xlink" content-type="institution" xlink:title="Collection of Wen-Xuan Bi, Shanghai, China" id="ABBRID0EZMCI" xlink:type="simple">CBWX</abbrev>); • 2 females, Anji, Baofuzhen, Chenluoshan, 790 m, 2016.V.11, leg. Wen-Xuan Bi (<abbrev xmlns:xlink="http://www.w3.org/1999/xlink" content-type="institution" xlink:title="Collection of Wen-Xuan Bi, Shanghai, China" id="ABBRID0E5MCI" xlink:type="simple">CBWX</abbrev>); • 1 female, ditto except Lidongwu, 950 m, 2016.V.16 (<abbrev xmlns:xlink="http://www.w3.org/1999/xlink" content-type="institution" xlink:title="Collection of Wen-Xuan Bi, Shanghai, China" id="ABBRID0EDNCI" xlink:type="simple">CBWX</abbrev>); • 1 male, 1 female, ditto except Anji, Longwangshan, Qianmutian, 1,250 m, 2016.V.19 (<abbrev xmlns:xlink="http://www.w3.org/1999/xlink" content-type="institution" xlink:title="Collection of Wen-Xuan Bi, Shanghai, China" id="ABBRID0EINCI" xlink:type="simple">CBWX</abbrev>); • 1 male, ditto except 2016.V.30 (<abbrev xmlns:xlink="http://www.w3.org/1999/xlink" content-type="institution" xlink:title="Collection of Wen-Xuan Bi, Shanghai, China" id="ABBRID0ENNCI" xlink:type="simple">CBWX</abbrev>); • 1 male, 1 female, Lin’an, Shenlongchuan, 880–950 m, 2017.IV.1, leg. Wen-Xuan Bi (<abbrev xmlns:xlink="http://www.w3.org/1999/xlink" content-type="institution" xlink:title="Collection of Wen-Xuan Bi, Shanghai, China" id="ABBRID0ESNCI" xlink:type="simple">CBWX</abbrev>); • 1 female, Xitianmushan, 1,200 m, 2016.VI.5, leg. Wen-Xuan Bi (<abbrev xmlns:xlink="http://www.w3.org/1999/xlink" content-type="institution" xlink:title="Collection of Wen-Xuan Bi, Shanghai, China" id="ABBRID0EXNCI" xlink:type="simple">CBWX</abbrev>); • 1 male, ditto except 1,200–1,500 m, 2017.IV.28 (<abbrev xmlns:xlink="http://www.w3.org/1999/xlink" content-type="institution" xlink:title="Collection of Wen-Xuan Bi, Shanghai, China" id="ABBRID0E3NCI" xlink:type="simple">CBWX</abbrev>); • 1 female, ditto except 1,200–1,250 m, 2017.V.1 (<abbrev xmlns:xlink="http://www.w3.org/1999/xlink" content-type="institution" xlink:title="Collection of Wen-Xuan Bi, Shanghai, China" id="ABBRID0EBOCI" xlink:type="simple">CBWX</abbrev>); • 1 female, ditto except 1,150 m, 2017.V.5 (<abbrev xmlns:xlink="http://www.w3.org/1999/xlink" content-type="institution" xlink:title="Collection of Wen-Xuan Bi, Shanghai, China" id="ABBRID0EGOCI" xlink:type="simple">CBWX</abbrev>); • 2 males, 2 females, ditto except Xitianmushan, Xiguan, 1,100–1,200 m, 2017.IV.11 (<abbrev xmlns:xlink="http://www.w3.org/1999/xlink" content-type="institution" xlink:title="Collection of Wen-Xuan Bi, Shanghai, China" id="ABBRID0ELOCI" xlink:type="simple">CBWX</abbrev>); • 1 male, 2 females, Changhua, Qianqingtang, 1,100–1,200 m, 2018.V.18, leg. Wen-Xuan Bi (<abbrev xmlns:xlink="http://www.w3.org/1999/xlink" content-type="institution" xlink:title="Collection of Wen-Xuan Bi, Shanghai, China" id="ABBRID0EQOCI" xlink:type="simple">CBWX</abbrev>). <bold>Jiangxi</bold>: • 1 female, Pingxiang, Wugongshan, Yangshimu, 916 m, 2013.X.24, leg. Zhong Peng (<abbrev xmlns:xlink="http://www.w3.org/1999/xlink" content-type="institution" xlink:title="Collection of Wen-Xuan Bi, Shanghai, China" id="ABBRID0EXOCI" xlink:type="simple">CBWX</abbrev>). <bold>Hubei</bold>: • 1 female, Yichang, Dalaoling, 1,300 m, 2020.V.23, leg. Wen-Xuan Bi (<abbrev xmlns:xlink="http://www.w3.org/1999/xlink" content-type="institution" xlink:title="Collection of Wen-Xuan Bi, Shanghai, China" id="ABBRID0E5OCI" xlink:type="simple">CBWX</abbrev>).</p></tp:treatment-sec><tp:treatment-sec sec-type="remarks" id="SECID0EDPCI"><title>Remarks.</title><p>This species exhibits notable variation in the presence and development of a subquadrate light macula on the basal half of the elytra. The macula is moderately developed in most specimens (Figs <xref ref-type="fig" rid="F3">23</xref>, <xref ref-type="fig" rid="F3">24</xref>), completely absent (or nearly so) in three specimens including the holotype (Fig. <xref ref-type="fig" rid="F5">46</xref>), and exceptionally enlarged in one female specimen where it occupies most of the basal elytral surface.</p><p>This species shows remarkable similarity to <italic><tp:taxon-name><tp:taxon-name-part taxon-name-part-type="genus" reg="Miccolamia">Miccolamia</tp:taxon-name-part> <tp:taxon-name-part taxon-name-part-type="species" reg="glabricula">glabricula</tp:taxon-name-part></tp:taxon-name></italic> Bates, 1884 known from Japan, particularly in elytral and tarsal morphology (characterized by multi-tuberculate elytra and simple tarsal claws). Based on comparison of a high-quality photographic series of <italic><tp:taxon-name><tp:taxon-name-part taxon-name-part-type="genus" reg="Miccolamia">M.</tp:taxon-name-part> <tp:taxon-name-part taxon-name-part-type="species" reg="glabricula">glabricula</tp:taxon-name-part></tp:taxon-name></italic> provided by Patrick Gorring in 2025 (<abbrev xmlns:xlink="http://www.w3.org/1999/xlink" content-type="institution" xlink:title="Collection of Patrick Scott Gorring, Florida, USA" id="ABBRID0ENQCI" xlink:type="simple">PSGC</abbrev>), <italic><tp:taxon-name><tp:taxon-name-part taxon-name-part-type="genus" reg="Miccolamia">M.</tp:taxon-name-part> <tp:taxon-name-part taxon-name-part-type="species" reg="tuberculipennis">tuberculipennis</tp:taxon-name-part></tp:taxon-name></italic> can be preliminarily distinguished by the scape and femora more strongly clavate and thickened (especially in males); the pronotal disk usually glabrous on the central area; and the elytral tubercles much more developed and strongly elevated in lateral view.</p></tp:treatment-sec><tp:treatment-sec sec-type="distribution" id="SECID0E4QCI"><title>Distribution</title><p><bold>(Map <xref ref-type="fig" rid="F2">1</xref>).</bold> China: Zhejiang (new province record), Hubei (new province record), Jiangxi (new province record), Fujian.</p></tp:treatment-sec><tp:treatment-sec><!--Section generated to contain objects referenced in tp:taxon-treatment.--><fig id="F3" position="float" orientation="portrait"><object-id xmlns:xlink="http://www.w3.org/1999/xlink" content-type="doi" xlink:type="simple">10.3897/zookeys.1264.171283.figures13-24</object-id><object-id xmlns:xlink="http://www.w3.org/1999/xlink" content-type="arpha" xlink:type="simple">D0C76AC1-5697-5669-B2C9-54A1F46375CE</object-id><label>Figures 13–24.</label><caption><p>Habitus of <italic><tp:taxon-name><tp:taxon-name-part taxon-name-part-type="genus" reg="Miccolamia">Miccolamia</tp:taxon-name-part></tp:taxon-name></italic> spp.;13. <italic><tp:taxon-name><tp:taxon-name-part taxon-name-part-type="genus" reg="Miccolamia">M.</tp:taxon-name-part> <tp:taxon-name-part taxon-name-part-type="species" reg="coenosa">coenosa</tp:taxon-name-part></tp:taxon-name></italic> Holzschuh, 2010 from Hubei; 14. <italic><tp:taxon-name><tp:taxon-name-part taxon-name-part-type="genus" reg="Miccolamia">M.</tp:taxon-name-part> <tp:taxon-name-part taxon-name-part-type="species" reg="shennong">shennong</tp:taxon-name-part></tp:taxon-name></italic> sp. nov. (holotype) from Hubei; 15, 16. <italic><tp:taxon-name><tp:taxon-name-part taxon-name-part-type="genus" reg="Miccolamia">M.</tp:taxon-name-part> <tp:taxon-name-part taxon-name-part-type="species" reg="panda">panda</tp:taxon-name-part></tp:taxon-name></italic> sp. nov. from Sichuan (15 holotype, 16 paratype); 17, 18. <italic><tp:taxon-name><tp:taxon-name-part taxon-name-part-type="genus" reg="Miccolamia">M.</tp:taxon-name-part> <tp:taxon-name-part taxon-name-part-type="species" reg="dracuncula">dracuncula</tp:taxon-name-part></tp:taxon-name></italic> Gressitt, 1942 from Sichuan; 19, 20. <italic><tp:taxon-name><tp:taxon-name-part taxon-name-part-type="genus" reg="Miccolamia">M.</tp:taxon-name-part> <tp:taxon-name-part taxon-name-part-type="species" reg="dracuncula">dracuncula</tp:taxon-name-part> <tp:taxon-name-part taxon-name-part-type="subspecies" reg="orientalis">orientalis</tp:taxon-name-part></tp:taxon-name></italic> ssp. nov. from Zhejiang (19 holotype, 20 paratype); 21. <italic><tp:taxon-name><tp:taxon-name-part taxon-name-part-type="genus" reg="Miccolamia">M.</tp:taxon-name-part> <tp:taxon-name-part taxon-name-part-type="species" reg="binodosa">binodosa</tp:taxon-name-part></tp:taxon-name></italic> Pic, 1935 from Yunnan; 22. <italic><tp:taxon-name><tp:taxon-name-part taxon-name-part-type="genus" reg="Miccolamia">M.</tp:taxon-name-part> <tp:taxon-name-part taxon-name-part-type="species" reg="liubini">liubini</tp:taxon-name-part></tp:taxon-name></italic> sp. nov. (holotype); 23, 24. <italic><tp:taxon-name><tp:taxon-name-part taxon-name-part-type="genus" reg="Miccolamia">M.</tp:taxon-name-part> <tp:taxon-name-part taxon-name-part-type="species" reg="tuberculipennis">tuberculipennis</tp:taxon-name-part></tp:taxon-name></italic> Breuning, 1947 from Zhejiang; 13–15, 17, 19, 21, 23. Male; 16, 18, 20, 22, 24. Female. Not to scale.</p></caption><graphic xmlns:xlink="http://www.w3.org/1999/xlink" xlink:href="zookeys-1264-001_article-171283__-g003.jpg" position="float" orientation="portrait" xlink:type="simple" id="oo_1490498.jpg"><uri content-type="original_file" xlink:type="simple">https://binary.pensoft.net/fig/1490498</uri></graphic></fig><fig id="F4" position="float" orientation="portrait"><object-id xmlns:xlink="http://www.w3.org/1999/xlink" content-type="doi" xlink:type="simple">10.3897/zookeys.1264.171283.figures25-43</object-id><object-id xmlns:xlink="http://www.w3.org/1999/xlink" content-type="arpha" xlink:type="simple">EDE87A8B-8CDA-547D-9341-0CBE969BE596</object-id><label>Figures 25–43.</label><caption><p>Habitus of <italic><tp:taxon-name><tp:taxon-name-part taxon-name-part-type="genus" reg="Miccolamia">Miccolamia</tp:taxon-name-part></tp:taxon-name></italic> spp. 25, 26. Dorsal view; 27–40. Lateral view; 27–40. Fore tarsal claw in frontal view; 25, 26, 40. <italic><tp:taxon-name><tp:taxon-name-part taxon-name-part-type="genus" reg="Miccolamia">M.</tp:taxon-name-part> <tp:taxon-name-part taxon-name-part-type="species" reg="castaneoverrucosa">castaneoverrucosa</tp:taxon-name-part></tp:taxon-name></italic> Hayashi, 1974 from Taiwan; 27, 41. <italic><tp:taxon-name><tp:taxon-name-part taxon-name-part-type="genus" reg="Miccolamia">M.</tp:taxon-name-part> <tp:taxon-name-part taxon-name-part-type="species" reg="savioi">savioi</tp:taxon-name-part></tp:taxon-name></italic> Gressitt, 1940; 28. <italic><tp:taxon-name><tp:taxon-name-part taxon-name-part-type="genus" reg="Miccolamia">M.</tp:taxon-name-part> <tp:taxon-name-part taxon-name-part-type="species" reg="mystica">mystica</tp:taxon-name-part></tp:taxon-name></italic> sp. nov.; 29. <italic><tp:taxon-name><tp:taxon-name-part taxon-name-part-type="genus" reg="Miccolamia">M.</tp:taxon-name-part> <tp:taxon-name-part taxon-name-part-type="species" reg="minuta">minuta</tp:taxon-name-part></tp:taxon-name></italic> sp. nov.; 30. <italic><tp:taxon-name><tp:taxon-name-part taxon-name-part-type="genus" reg="Miccolamia">M.</tp:taxon-name-part> <tp:taxon-name-part taxon-name-part-type="species" reg="yanziae">yanziae</tp:taxon-name-part></tp:taxon-name></italic> sp. nov.; 31. <italic><tp:taxon-name><tp:taxon-name-part taxon-name-part-type="genus" reg="Miccolamia">M.</tp:taxon-name-part> <tp:taxon-name-part taxon-name-part-type="species" reg="holzschuhi">holzschuhi</tp:taxon-name-part></tp:taxon-name></italic> sp. nov.; 32. <italic><tp:taxon-name><tp:taxon-name-part taxon-name-part-type="genus" reg="Miccolamia">M.</tp:taxon-name-part> <tp:taxon-name-part taxon-name-part-type="species" reg="tonsilis">tonsilis</tp:taxon-name-part></tp:taxon-name></italic> Holzschuh, 2010; 33. <italic><tp:taxon-name><tp:taxon-name-part taxon-name-part-type="genus" reg="Miccolamia">M.</tp:taxon-name-part> <tp:taxon-name-part taxon-name-part-type="species" reg="coenosa">coenosa</tp:taxon-name-part></tp:taxon-name></italic> Holzschuh, 2010; 34. <italic><tp:taxon-name><tp:taxon-name-part taxon-name-part-type="genus" reg="Miccolamia">M.</tp:taxon-name-part> <tp:taxon-name-part taxon-name-part-type="species" reg="shennong">shennong</tp:taxon-name-part></tp:taxon-name></italic> sp. nov.; 35. <italic><tp:taxon-name><tp:taxon-name-part taxon-name-part-type="genus" reg="Miccolamia">M.</tp:taxon-name-part> <tp:taxon-name-part taxon-name-part-type="species" reg="panda">panda</tp:taxon-name-part></tp:taxon-name></italic> sp. nov.; 36. <italic><tp:taxon-name><tp:taxon-name-part taxon-name-part-type="genus" reg="Miccolamia">M.</tp:taxon-name-part> <tp:taxon-name-part taxon-name-part-type="species" reg="binodosa">binodosa</tp:taxon-name-part></tp:taxon-name></italic> Pic, 1935; 37. <italic><tp:taxon-name><tp:taxon-name-part taxon-name-part-type="genus" reg="Miccolamia">M.</tp:taxon-name-part> <tp:taxon-name-part taxon-name-part-type="species" reg="dracuncula">dracuncula</tp:taxon-name-part></tp:taxon-name></italic> Gressitt, 1942; 38, 42. <italic><tp:taxon-name><tp:taxon-name-part taxon-name-part-type="genus" reg="Miccolamia">M.</tp:taxon-name-part> <tp:taxon-name-part taxon-name-part-type="species" reg="liubini">liubini</tp:taxon-name-part></tp:taxon-name></italic> sp. nov.; 39, 43. <italic><tp:taxon-name><tp:taxon-name-part taxon-name-part-type="genus" reg="Miccolamia">M.</tp:taxon-name-part> <tp:taxon-name-part taxon-name-part-type="species" reg="tuberculipennis">tuberculipennis</tp:taxon-name-part></tp:taxon-name></italic> Breuning, 1947; 40. <italic><tp:taxon-name><tp:taxon-name-part taxon-name-part-type="genus" reg="Miccolamia">M.</tp:taxon-name-part> <tp:taxon-name-part taxon-name-part-type="species" reg="castaneoverrucosa">castaneoverrucosa</tp:taxon-name-part></tp:taxon-name></italic> Hayashi, 1974; 27–37, 39, 40. Male; 38. Female. Scale bar 50 μm (41–43), 25–40 not to scale.</p></caption><graphic xmlns:xlink="http://www.w3.org/1999/xlink" xlink:href="zookeys-1264-001_article-171283__-g004.jpg" position="float" orientation="portrait" xlink:type="simple" id="oo_1490499.jpg"><uri content-type="original_file" xlink:type="simple">https://binary.pensoft.net/fig/1490499</uri></graphic></fig><fig id="F2" position="float" orientation="portrait"><object-id xmlns:xlink="http://www.w3.org/1999/xlink" content-type="doi" xlink:type="simple">10.3897/zookeys.1264.171283.map1</object-id><object-id xmlns:xlink="http://www.w3.org/1999/xlink" content-type="arpha" xlink:type="simple">C9511A28-9503-53F5-9253-9D218E746A11</object-id><label>Map 1.</label><caption><p>Distribution of the species of <italic><tp:taxon-name><tp:taxon-name-part taxon-name-part-type="genus" reg="Miccolamia">Miccolamia</tp:taxon-name-part></tp:taxon-name></italic> from China.</p></caption><graphic xmlns:xlink="http://www.w3.org/1999/xlink" xlink:href="zookeys-1264-001_article-171283__-g002.jpg" position="float" orientation="portrait" xlink:type="simple" id="oo_1490497.jpg"><uri content-type="original_file" xlink:type="simple">https://binary.pensoft.net/fig/1490497</uri></graphic></fig><fig id="F5" position="float" orientation="portrait"><object-id xmlns:xlink="http://www.w3.org/1999/xlink" content-type="doi" xlink:type="simple">10.3897/zookeys.1264.171283.figures44-51</object-id><object-id xmlns:xlink="http://www.w3.org/1999/xlink" content-type="arpha" xlink:type="simple">6B0E8A1D-EF7D-5A25-A8E6-73D25628D56D</object-id><label>Figures 44–51.</label><caption><p>Habitus and labels of the types of <italic><tp:taxon-name><tp:taxon-name-part taxon-name-part-type="genus" reg="Miccolamia">Miccolamia</tp:taxon-name-part></tp:taxon-name></italic> spp. 44. <italic><tp:taxon-name><tp:taxon-name-part taxon-name-part-type="genus" reg="Miccolamia">M.</tp:taxon-name-part> <tp:taxon-name-part taxon-name-part-type="species" reg="savioi">savioi</tp:taxon-name-part></tp:taxon-name></italic> Gressitt, 1940 (holotype, female); 45. <italic><tp:taxon-name><tp:taxon-name-part taxon-name-part-type="genus" reg="Miccolamia">M.</tp:taxon-name-part> <tp:taxon-name-part taxon-name-part-type="species" reg="dracuncula">dracuncula</tp:taxon-name-part></tp:taxon-name></italic> Gressitt, 1942 (holotype, male); 46. <italic><tp:taxon-name><tp:taxon-name-part taxon-name-part-type="genus" reg="Miccolamia">M.</tp:taxon-name-part> <tp:taxon-name-part taxon-name-part-type="species" reg="tuberculipennis">tuberculipennis</tp:taxon-name-part></tp:taxon-name></italic> Breuning, 1947 (holotype, male, photo Johannes Bergsten, © 2017 <named-content xmlns:xlink="http://www.w3.org/1999/xlink" content-type="dwc:institutional_code" xlink:title="Naturhistoriska Riksmuseet, Stockholm, Sweden" xlink:href="http://grbio.org/institution/naturhistoriska-riksmuseet" xlink:type="simple">NHRS</named-content>, CC-BY 4.0); 47. <italic><tp:taxon-name><tp:taxon-name-part taxon-name-part-type="genus" reg="Miccolamia">M.</tp:taxon-name-part> <tp:taxon-name-part taxon-name-part-type="species" reg="scintillans">scintillans</tp:taxon-name-part></tp:taxon-name></italic> Holzschuh, 2010 (holotype, female); 48. <italic><tp:taxon-name><tp:taxon-name-part taxon-name-part-type="genus" reg="Miccolamia">M.</tp:taxon-name-part> <tp:taxon-name-part taxon-name-part-type="species" reg="castaneoverrucosa">castaneoverrucosa</tp:taxon-name-part></tp:taxon-name></italic> Hayashi, 1974 (holotype, male); 49. <italic><tp:taxon-name><tp:taxon-name-part taxon-name-part-type="genus" reg="Miccolamia">M.</tp:taxon-name-part> <tp:taxon-name-part taxon-name-part-type="species" reg="tonsilis">tonsilis</tp:taxon-name-part></tp:taxon-name></italic> Holzschuh, 2010 (holotype, male); 50, 51. <italic><tp:taxon-name><tp:taxon-name-part taxon-name-part-type="genus" reg="Miccolamia">M.</tp:taxon-name-part> <tp:taxon-name-part taxon-name-part-type="species" reg="coenosa">coenosa</tp:taxon-name-part></tp:taxon-name></italic> Holzschuh, 2010 (50 holotype, male, 51 paratype, female). a labels.</p></caption><graphic xmlns:xlink="http://www.w3.org/1999/xlink" xlink:href="zookeys-1264-001_article-171283__-g005.jpg" position="float" orientation="portrait" xlink:type="simple" id="oo_1490500.jpg"><uri content-type="original_file" xlink:type="simple">https://binary.pensoft.net/fig/1490500</uri></graphic></fig></tp:treatment-sec><ref-list><ref id="B8"><mixed-citation xmlns:xlink="http://www.w3.org/1999/xlink" xlink:type="simple"><person-group><name name-style="western"><surname>Gressitt</surname><given-names>JL</given-names></name></person-group> (<year>1951</year>) <source>Longicorn beetles of China. In: Lepesme P (Ed.) <tp:taxon-name><tp:taxon-name-part taxon-name-part-type="superfamily">Longicornia</tp:taxon-name-part></tp:taxon-name>, études et notes sur les longicornes, Volume 2.</source><publisher-name>Paul Lechevalier</publisher-name>, <publisher-loc>Paris</publisher-loc>, <size units="page">667 pp</size>.</mixed-citation></ref><ref id="B3"><mixed-citation xmlns:xlink="http://www.w3.org/1999/xlink" xlink:type="simple"><person-group><name name-style="western"><surname>Breuning</surname><given-names>S</given-names></name></person-group> (<year>1963</year>) Catalogue des Lamiaires du Monde (Col. Céramb.) 7. Verlag des Museums G. Frey, Tutzing bei München, 463–555.</mixed-citation></ref><ref id="B14"><mixed-citation xmlns:xlink="http://www.w3.org/1999/xlink" xlink:type="simple"><person-group><name name-style="western"><surname>Hua</surname><given-names>LZ</given-names></name></person-group> (<year>2002</year>) <source>List of Chinese Insects Vol. II.</source><publisher-name>Zhongshan (Sun Yat-sen) University Press</publisher-name>, <publisher-loc>Guangzhou</publisher-loc>, <size units="page">612 pp</size>.</mixed-citation></ref><ref id="B20"><mixed-citation xmlns:xlink="http://www.w3.org/1999/xlink" xlink:type="simple"><person-group><name name-style="western"><surname>Löbl</surname><given-names>I</given-names></name><name name-style="western"><surname>Smetana</surname><given-names>A [Eds]</given-names></name></person-group> (<year>2010</year>) <source>Catalogue of Palaearctic <tp:taxon-name><tp:taxon-name-part taxon-name-part-type="order">Coleoptera</tp:taxon-name-part></tp:taxon-name>, Vol. 6: <tp:taxon-name><tp:taxon-name-part taxon-name-part-type="superfamily">Chrysomeloidae</tp:taxon-name-part></tp:taxon-name>.</source><publisher-name>Apollo Books</publisher-name>, <publisher-loc>Stenstrup</publisher-loc>, <size units="page">924 pp</size>.</mixed-citation></ref><ref id="B18"><mixed-citation xmlns:xlink="http://www.w3.org/1999/xlink" xlink:type="simple"><person-group><name name-style="western"><surname>Lin</surname><given-names>MY</given-names></name><name name-style="western"><surname>Yang</surname><given-names>XK</given-names></name></person-group> (<year>2019</year>) <source>Catalogue of Chinese <tp:taxon-name><tp:taxon-name-part taxon-name-part-type="order">Coleoptera</tp:taxon-name-part></tp:taxon-name> (Vol. 9). <tp:taxon-name><tp:taxon-name-part taxon-name-part-type="superfamily">Chrysomeloidea</tp:taxon-name-part></tp:taxon-name>: <tp:taxon-name><tp:taxon-name-part taxon-name-part-type="family">Vesperidae</tp:taxon-name-part></tp:taxon-name>, <tp:taxon-name><tp:taxon-name-part taxon-name-part-type="family">Disteniidae</tp:taxon-name-part></tp:taxon-name>, <tp:taxon-name><tp:taxon-name-part taxon-name-part-type="family">Cerambycidae</tp:taxon-name-part></tp:taxon-name>.</source><publisher-name>Science Press</publisher-name>, <publisher-loc>Beijing</publisher-loc>, <size units="page">575 pp</size>.</mixed-citation></ref><ref id="B5"><mixed-citation xmlns:xlink="http://www.w3.org/1999/xlink" xlink:type="simple"><person-group><name name-style="western"><surname>Danilevsky</surname><given-names>ML</given-names></name></person-group> (<year>2020</year>) Catalogue of Palaearctic <tp:taxon-name><tp:taxon-name-part taxon-name-part-type="order">Coleoptera</tp:taxon-name-part></tp:taxon-name>. Vol. 6/1. In: Danilevsky ML (Ed.) <tp:taxon-name><tp:taxon-name-part taxon-name-part-type="superfamily">Chrysomeloidea</tp:taxon-name-part></tp:taxon-name> I (<tp:taxon-name><tp:taxon-name-part taxon-name-part-type="family">Vesperidae</tp:taxon-name-part></tp:taxon-name>, <tp:taxon-name><tp:taxon-name-part taxon-name-part-type="family">Disteniidae</tp:taxon-name-part></tp:taxon-name>, <tp:taxon-name><tp:taxon-name-part taxon-name-part-type="family">Cerambycidae</tp:taxon-name-part></tp:taxon-name>). Updated and Revised 2<sup>nd</sup> edn. Koninklijke Brill, Leiden 2, [xxviii +] 712 pp. <ext-link xlink:href="10.1163/9789004440333_002" ext-link-type="doi" xlink:type="simple">https://doi.org/10.1163/9789004440333_002</ext-link></mixed-citation></ref><ref id="B4"><mixed-citation xmlns:xlink="http://www.w3.org/1999/xlink" xlink:type="simple"><person-group><name name-style="western"><surname>Breuning</surname><given-names>S</given-names></name></person-group> (<year>1975</year>) <article-title>Révision de la tribu des <tp:taxon-name><tp:taxon-name-part taxon-name-part-type="tribe">Rhodopinini</tp:taxon-name-part></tp:taxon-name> Gress. de la region asiato-australienne (<tp:taxon-name><tp:taxon-name-part taxon-name-part-type="order">Coleoptera</tp:taxon-name-part></tp:taxon-name>, <tp:taxon-name><tp:taxon-name-part taxon-name-part-type="family">Cerambycidae</tp:taxon-name-part></tp:taxon-name>) (première partie).</article-title><source>Science and Nature</source><volume>1975</volume>: <fpage>1</fpage>–<lpage>70</lpage>.</mixed-citation></ref></ref-list></tp:taxon-treatment>
